# Supplementary material for: Genome-Wide Characterization of the ABI3 Gene Family in Cotton
Source: Genes (Basel). 2025 Jul 23;16(8):854. doi: 10.3390/genes16080854 (PMC12385726; doi:10.3390/genes16080854)
Supplement: Supplementary file 1 [file genes-16-00854-s001.zip]

Archive with 2 entries (2 files):
- genes-3742686-supplementary/Figure S1.pdf
- genes-3742686-supplementary/genes-3742686-supplementary.xlsx
