# Supplementary material for: Genome-Wide Characterization of the ABI3 Gene Family in Cotton
Source: Genes (Basel). 2025 Jul 23;16(8):854. doi: 10.3390/genes16080854 (PMC12385726; doi:10.3390/genes16080854)
Supplement: Supplementary file 1 [file genes-16-00854-s001.zip › genes-3742686-supplementary/genes-3742686-supplementary.xlsx]

## Sheet: Tbale S1
Species	Database Name	Database_download links
Amborella_trichopoda	Phytozome	https://genome.jgi.doe.gov/portal/pages/dynamicOrganismDownload.jsf?organism=Phytozome
Anthoceros_agrestis	UZH	https://www.hornworts.uzh.ch/en/download.html
Anthoceros_angustus	DRYAD	https://datadryad.org/stash/dataset/doi:10.5061/dryad.msbcc2ftv
Anthoceros_punctatus	UZH	https://www.hornworts.uzh.ch/en/download.html
Arabidopsis_thaliana	AraShare	https://www.arashare.cn/index/News/info/id/1699.html
Aristolochia_fimbriata	NGDC	https://ngdc.cncb.ac.cn/search/?dbId=gwh&q=PRJCA004207&page=1
Chara_braunii	Ensembl Plants	ftp://ftp.ensemblgenomes.org/pub/plants/release-48/fasta/chara_braunii/
Chlorokybus_atmophyticus	CNGB	http://ftp.cngb.org/pub/CNSA/data1/CNP0000228/CNS0021447/CNA0002353/
Entodon_seductrix	figshare	https://figshare.com/articles/dataset/Entodon_and_Hypnum_genome_project/17097077
Fontinalis_antipyretica	GigaDB	http://gigadb.org/dataset/100748
Hypnum_curvifolium	figshare	https://figshare.com/articles/dataset/Entodon_and_Hypnum_genome_project/17097077
Marchantia_polymorpha	Phytozome	https://genome.jgi.doe.gov/portal/pages/dynamicOrganismDownload.jsf?organism=Mpolymorpha
Mesotaenium_endlicherianum	figshare	https://figshare.com/articles/Genomes_of_subaerial_Zygnematophyceae_provide_insights_into_land_plant_evolution/9911876/1
Oryza_sativa	Phytozome	https://genome.jgi.doe.gov/portal/pages/dynamicOrganismDownload.jsf?organism=Phytozome
Physcomitrella_patens	Phytozome	https://genome.jgi.doe.gov/portal/pages/dynamicOrganismDownload.jsf?organism=Ppatens
Picea_abies	Plantgenie	https://plantgenie.org/FTP?dir=Data%2FConGenIE
Sapindus_mukorossi	NGDC	https://ngdc.cncb.ac.cn/search/?dbId=gwh&q=GWHBECP00000000+
Selaginella_moellendorffii	Phytozome	https://genome.jgi.doe.gov/portal/pages/dynamicOrganismDownload.jsf?organism=Smoellendorffii
Gossypium herbaceum	CottonMD	https://yanglab.hzau.edu.cn/CottonMD/download.1
Gossypium arboreum	CottonMD	https://yanglab.hzau.edu.cn/CottonMD/download.1
Gossypium raimondii	CottonMD	https://yanglab.hzau.edu.cn/CottonMD/download.1
Gossypium hirsutum	CottonMD	https://yanglab.hzau.edu.cn/CottonMD/download.1
Gossypium barbadense	CottonMD	https://yanglab.hzau.edu.cn/CottonMD/download.1
Gossypium tomentosum	CottonMD	https://yanglab.hzau.edu.cn/CottonMD/download.1
Gossypium mustelinum	CottonMD	https://yanglab.hzau.edu.cn/CottonMD/download.1
Gossypium darwinii	CottonMD	https://yanglab.hzau.edu.cn/CottonMD/download.1

## Sheet: Table S2
Clade_Ⅰ	Clade_Ⅱ	Clade_Ⅲ	Clade_Ⅳ	Clade_Ⅴ	Clade_Ⅵ	Clade_Ⅶ	Clade_Ⅷ	Clade_Ⅸ	Clade_Ⅹ
LOC Os07g08520	Ghe02G20470	Gbar D01G006320	Hcurvifolium23011	ME000287S04922	AANG001009	Pp6c14 11370V6.4	AmTrH1.06G042200	Smoellendorffii 15405006	AmTrH1.12G024700
LOC Os07g08600	Gomus.A02G177400	Gomus.A01G070900	Eseductrix5027	Apun evm.model.utg000188l.145.1	Apun evm.model.utg000107l.224.1	MA 10436317g0020	Gotom.A08G017600	Smoellendorffii 15421064	Gh D12G187900
LOC Os07g08540	Gotom.A02G193000	Ga01G0727	Pp6c13 6100V6.1	Pp6c7 7320V6.1	AagrOXF evm.model.utg000012l.169.2	Hcurvifolium28081	Ghe08G01760	MA 83356g0010	Godar.D12G202700
LOC Os07g08530	Godar.A02G190800	Gh A01G068600	Hcurvifolium12153	Foant 07787	AagrOXF evm.model.utg000006l.188.1	Smoellendorffii 15413936	Gbar A08G001670	MA 865117g0010	Gbar D12G018330
AmTrH1.11G086600	Gh A02G189400	Godar.A01G076000	Eseductrix11204	Hcurvifolium4074	Apun evm.model.utg000258l.48.1	Smoellendorffii 15402341	Gbar D08G001690	Apun evm.model.utg000045l.427.1	Gotom.D12G203200
AmTrH1.02G019300	Gomus.D03G022500	Godar.D01G077400	Hcurvifolium19075	Eseductrix20145	AagrOXF evm.model.utg000006l.189.1	Hcurvifolium10333	Gh D08G016200	AagrOXF evm.model.utg000044l.94.1	Gomus.D12G194700
LOC Os04g59430	Gh D03G022200	Gomus.D01G074800	Eseductrix1333	Hcurvifolium4725	Apun evm.model.utg000107l.223.1	Eseductrix12773	Godar.A08G018400	Foant 11475	Gorai.008G185900
ME000417S07134	Gbar D03G002130	Gorai.002G075900	Pp6c21 3630V6.1	Pp6c1 8190V6.1	AagrOXF evm.model.utg000012l.170.1	Hcurvifolium18942	Gomus.D08G018100	Eseductrix191	Ga12G1137
GBG73949	Godar.D03G023500	Gh D01G064300	Pp6c18 7650V6.1	Foant 04010	AagrOXF evm.model.utg000019l.90.1	Pp6c10 11960V6.1	Gotom.D08G018400	Pp6c1 8670V6.1	Gh A12G192100
Smoellendorffii 15410707	Gotom.D03G023200	Gbar A01G005970	Smoellendorffii 15417965	Eseductrix19543	AANG001011	Smoellendorffii 15417719	Gomus.A08G017700	Pp6c2 13150V6.1	Gotom.A12G199600
Pp6c4 6680V6.1	Gorai.003G022700	Gotom.D01G074800	Smoellendorffii 15417910	Pp6c21 2460V6.1	AANG001010	Hcurvifolium19640	Godar.D08G018700	Hcurvifolium19525	Gomus.A12G183400
Pp6c4 6640V6.1	Ghe01G05720	Gotom.A01G082300	Mapoly0474s0001	Foant 08106	AagrOXF evm.model.utg000012l.172.1	Eseductrix1824	Gh A08G017100	Mapoly0072s0102	Gbar A12G018220
Foant 08216	Ga01G0579	Ghe01G07190	Pp6c1 13890V6.2	Hcurvifolium14908	Mapoly0015s0164	Pp6c2 1160V6.1	Gorai.004G018300	GBG76093	Godar.A12G195100
Hcurvifolium11747	Gomus.D12G027900	Chrsp158S00124	Pp6c1 13850V6.1	Eseductrix8794	Pp6c17 8240V6.1	Hcurvifolium323	Ga08G0188	ME000023S03875	Ghe12G22140
Eseductrix11568	Gorai.008G027000	AT4G21550	Hcurvifolium993	Pp6c7 14460V6.1	Pp6c14 10560V6.1	Eseductrix21580	AT1G50680	SM000136S00196	Gomus.D02G138400
AANG000742	Ghe04G21390	SM000256S08685	Eseductrix22204	Foant 10367	Foant 08873	Hcurvifolium28246	AT1G51120	SM000049S16744	Gh D02G131100
Apun evm.model.utg000089l.88.1	Ga04G0298	SM000168S02605	Foant 05630	Hcurvifolium27724	Hcurvifolium25146	Hcurvifolium6618	Gbar D13G023400	SM000080S22913	Gbar D02G012440
AagrOXF evm.model.utg000069l.95.1	Godar.D04G198500	SM000234S07912	Hcurvifolium994	Eseductrix6905	Eseductrix16622	Eseductrix17828	Gotom.D13G266600	MA 246350g0010	Gotom.D02G147200
AANG012642	Gotom.D04G199800	Hcurvifolium23110	Eseductrix22205	Pp6c22 5300V6.1	Pp6c21 8910V6.1	Hcurvifolium22273	Godar.D13G263500	MA 3834g0010	Godar.D02G140800
Apun evm.model.utg000144l.74.1	Godar.D04G198800	Foant 15554	Mapoly0086s0035	Pp6c19 9850V6.1	Pp6c22 1410V6.1	Eseductrix5660	Gomus.D13G256300	MA 292990g0010	Gorai.005G138100
AagrOXF evm.model.utg000006l.365.1	Gh A04G146700	Hcurvifolium9763	AANG001372	Pp6c14 11790V6.1	Eseductrix13903	Hcurvifolium23798	Gh D13G244000	MA 5748192g0010	Ga03G1356
Chrsp158S02297	Godar.A04G162500	Eseductrix13262	Apun evm.model.utg000039l.1024.1	Pp6c17 8250V6.1	Foant 11810	Eseductrix4366	Gorai.013G249100	MA 178646g0010	Ghe03G15210
AANG000743	Gbar A04G013060	ME000344S06017	AagrOXF evm.model.utg000063l.561.1	Eseductrix23221	Foant 11811	Hcurvifolium23155	Gotom.A13G256800	MA 10428163g0010	Gbar A03G010960
Apun evm.model.utg000089l.87.1	Gotom.A13G018300	GBG66613	Pp6c17 8460V6.1	Hcurvifolium2444	Foant 00086	Hcurvifolium23156	Ghe13G29730	MA 116574g0010	Gomus.A03G112000
AagrOXF evm.model.utg000069l.94.1	Ga13G0179	AANG005205	Pp6c2 2080V6.1	Gbar D12G006980	Pp6c2 3690V6.1	Hcurvifolium22743	Gh A13G241300	AmTrH1.11G048600	Gotom.A03G120200
Pp6c6 14210V6.1	Gomus.D13G019000	Apun evm.model.utg000043l.655.1	Foant 13230	Foant 12054	Foant 04066	Eseductrix5099	Gbar A13G022940	AT3G11580	Godar.A03G120600
Smoellendorffii 15417824	Gorai.013G018200	AagrOXF evm.model.utg000109l.124.1	Hcurvifolium2232	Apun evm.model.utg000188l.117.1	Hcurvifolium27336	Hcurvifolium29071	Gomus.A13G247800	AT5G06250	Gh A03G115800
Mapoly0043s0098	Gbar A13G001690	AT2G30470	Eseductrix23401	AANG012599	Eseductrix6573	Hcurvifolium20303	Ga13G2625	AT2G36080	AT3G25730
Eseductrix2957	Godar.D13G019600	Pp6c7 5170V6.1	Pp6c4 3900V6.2	AANG006859	Foant 20351	Eseductrix3131	GWHPBEBS012054	GWHPBEBS003672	AT1G13260
LOC Os04g43910	Gh A13G017900	Foant 10890	Hcurvifolium22047	Pp6c17 1010V6.1	Hcurvifolium9128	Hcurvifolium322	Gorai.009G020300	LOC Os12g06080	AT1G25560
GWHPBEBS015375	Godar.A13G015400	Pp6c11 11780V6.1	Eseductrix17576	Eseductrix23728	Eseductrix13822	Eseductrix21579	Gh D05G020100	LOC Os11g05740	AT1G68840
AT1G77850	Gomus.A13G016800	Hcurvifolium5343	Foant 18179	Hcurvifolium6564	LOC Os01g13300	Eseductrix13867	Gomus.D05G020900	Ghe09G18880	LOC Os05g47650
Gotom.D06G052400	Gbar D13G001530	Eseductrix18969	Hcurvifolium22034	Eseductrix17873	AmTrH1.13G153100	Hcurvifolium9088	Gotom.D05G021900	Gbar A09G015230	LOC Os01g49830
Gh D06G044400	Gh D13G017700	Smoellendorffii 15403912	Eseductrix5735	Pp6c21 11230V6.1	Smoellendorffii 15404410	Eseductrix13866	Godar.D05G021500	Gotom.A09G168600	LOC Os01g04800
Gbar D06G004240	Gotom.D13G018000	Mapoly0074s0026	Smoellendorffii 15417290	Hcurvifolium10025	MA 59943g0010	Hcurvifolium9087	Gbar D05G002000	Godar.A09G172900	LOC Os01g04750
Gomus.D06G047800	Ghe13G01880	MA 10432909g0020	LOC Os01g68370	Eseductrix13034	AmTrH1.08G143100	Eseductrix13868	Gomus.D05G020800	Gotom.D09G160400	Gomus.D13G080600
Godar.D06G051200	Gotom.D10G313400	MA 10434655g0010	AmTrH1.06G138100	MA 10430070g0010	LOC Os05g40280	Hcurvifolium321	Gbar D05G001990	Gomus.A09G152800	Gh D13G077100
Gorai.010G046000	Gorai.011G286700	AmTrH1.02G117400	GWHPBEBS013608	MA 10430774g0010	AT5G58280	Eseductrix21576	Godar.D05G021400	Gbar D09G014490	Gbar D13G007070
Gh A06G045000	Gh D10G106100	LOC Os07g37610	AT3G24650	Hcurvifolium2126	MA 10433064g0010	Hcurvifolium6628	Gotom.D05G021800	Gomus.D09G155000	Godar.D13G082600
Ghe06G05110	Gotom.D10G119500	GWHPBEBS005657	Ghe07G19240	Eseductrix23321	GWHPBEBS014683	Hcurvifolium24587	Gh D05G020000	Gorai.006G152400	Gotom.D13G082400
Godar.A06G049200	Godar.D10G117400	Ghe05G17900	Gorai.001G184300	Hcurvifolium23942	LOC Os06g09420	Eseductrix16179	Gorai.009G020200	Godar.D09G165700	Gorai.013G080000
Gotom.A06G048100	Gbar D10G010520	Gorai.009G173100	Gotom.A07G179900	Hcurvifolium2124	Gh A13G038800	Hcurvifolium318	Gomus.A05G020900	Gh A09G161800	Ghe13G08390
Gomus.A06G045000	Gomus.D10G115000	Gotom.A05G179300	Gotom.D07G184200	Eseductrix23319	Gbar A13G003930	Eseductrix21574	Gbar A05G002010	Gh D09G146700	Godar.A13G056600
Gbar A06G022850	Gorai.011G111100	Godar.A05G177000	Gbar A07G016530	Hcurvifolium5004	Godar.A13G040900	Hcurvifolium317	Ghe05G02070	Ga09G1622	Gomus.A13G057100
Ga06G0388	Ghe10G32190	Gomus.D05G179100	Gomus.A07G169700	Eseductrix19295	Gorai.013G042700	Eseductrix21573	Gotom.A05G021100	Ghe04G12220	Gh A13G053500
Gh D05G232400	Gh A10G245700	Gomus.A05G176800	Gh A07G170200	Hcurvifolium11858	Ga13G0371	LOC Os01g67830	Gh A05G014600	Godar.A04G086700	Gotom.A13G059600
Gotom.D05G254600	Gomus.A10G262700	Gh D05G166100	Gbar D07G016990	Eseductrix11488	Gomus.A13G042000	LOC Os01g52540	Godar.A05G020700	Gomus.A04G083100	Gbar A13G005280
Gomus.D05G248000	Godar.A10G291000	Gotom.D05G182700	Gomus.D07G178500	Eseductrix19294	Gotom.A13G044500	AT1G16640	Ga05G0199	Gotom.D04G122100	Ga13G0817
Gbar D05G023500	Gbar A10G025140	Gh A05G150400	Gh D07G168000	Hcurvifolium11857	Gh D13G040800	LOC Os04g27990	Godar.D13G217200	Gbar A04G006170	GWHPBEBS009539
Godar.D05G255500	Gotom.A10G286400	Gbar A05G016510	Ga07G1747	Eseductrix11490	Gbar D13G003670	LOC Os04g27960	Gbar D13G019040	Gh A04G075200
Gorai.009G241900	Ga10G0042	Godar.D05G183400	AmTrH1.02G074200	Eseductrix11489	Godar.D13G043700	Hcurvifolium5417	Gh D13G199400	Godar.D04G119200
Ghe05G25170	Ghe03G03090	Ga05G1765	GWHPBEBS005863	Hcurvifolium11829	Gomus.D13G043900	Foant 15555	Gotom.D13G218100	Gorai.009G399000
Gh A05G215500	Gomus.A03G211000	Ghe10G02190	MA 216909g0010	Eseductrix11492	Ghe13G04500	Eseductrix19048	Gomus.D13G209100	Gbar D04G010510
Gotom.A05G250300	Godar.A03G233100	Gorai.011G022400	LOC Os01g51610	AT2G24681	LOC Os03g08620	ME000150S01146	Gorai.013G204200	Gomus.D04G114000
Gomus.A05G246100	Gh A03G221000	Godar.D10G024500	MA 147422g0010	AmTrH1.07G080100	AT3G19184	Chrsp32S04928	Ghe13G23990	Gh D04G104600
Godar.A05G246300	Gotom.A03G227900	Gh A10G012500	MA 68722g0010	AmTrH1.06G063700	GWHPBEBS010885	Mapoly0093s0032	Gbar A13G019110	Gotom.A04G088600
Gbar A05G022820	Ga03G2497	Gbar D10G002180	AT3G26790	LOC Os01g52514	AT5G42700	AANG010103	Godar.A13G205800	Ga04G1036
Ga05G2459	Ghe03G03060	Gh D10G021300	Gorai.001G273500	GWHPBEBS020940	Ghe01G13280	Apun evm.model.utg000051l.278.2	Gotom.A13G210100	Gh D01G224500
MA 2421g0010	Ga03G2500	Gomus.D10G024800	Ga07G2673	GWHPBEBS020106	Gorai.002G131600	AagrOXF evm.model.utg000018l.310 311 312	Gomus.A13G200500	Godar.D01G248000
MA 98506g0010	Gbar A03G021120	Gbar A10G002290	Gh A07G257500	GWHPBEBS015987	Gbar D01G011630	LOC Os10g07060	Gh A13G197100	Gotom.D01G250200
MA 2237g0020	Gomus.A03G211300	Gomus.A10G023500	Gbar D07G025230	GWHPBEBS003647	Gomus.D01G134000	LOC Os07g12820	Ga13G2178	Gomus.D01G239300
AT2G28350	Godar.A03G233400	Godar.A10G024700	Godar.D07G281000	GWHPBEBS014943	Gotom.D01G140000	LOC Os08g23570	Gotom.D13G217900	Gbar D01G021320
AmTrH1.07G007000	Gotom.A03G228200	Gotom.D10G024900	Gomus.D07G268400	Hcurvifolium22272	Godar.D01G139200	LOC Os08g23470	Gh D13G199200	Gorai.002G237900
Godar.A05G110300	Gh A03G221300	Gotom.A10G025000	Gotom.A07G267300	Hcurvifolium20256	Gh D01G123300	GWHPBEBS020943	Godar.D13G217000	Gotom.A01G240900
Gbar D05G010550	Godar.D02G263600	Ga10G2865	Gomus.A07G258100	Eseductrix2460	Gotom.A01G140900	GWHPBEBS017326	Gomus.D13G208900	Ghe01G26140
Ghe05G11180	Gh D02G237900	Smoellendorffii 15418492	Gh D07G255400	Eseductrix22416	Gh A01G124200	GWHPBEBS001942	Gbar D13G019020	Godar.A01G234400
Gotom.A05G111600	Gomus.D02G252300	LOC Os07g48200	Gotom.D07G279500	Hcurvifolium1270	Gomus.A01G124700	GWHPBEBS020945	Gorai.013G204000	Gbar A01G020180
Gorai.009G107800	Gorai.005G241200	AmTrH1.08G135000	Godar.A07G269800	Foant 17730	Gbar A01G011060	AmTrH1.01G150000	Ghe13G23960	Gh A01G230000
Gh A05G090400	Gomus.D02G252400	AT4G32010	Gbar A07G024510	Eseductrix22420	Godar.A01G132400	Gorai.012G169100	Gh A13G196900	Gomus.A01G221000
Gomus.A05G109600	Gorai.005G241300	GWHPBEBS017758	Ghe07G30260	Pp6c17 10590V6.1	Ga01G1445	Gotom.D04G216800	Gbar A13G019080	Ga02G1552
Gomus.D05G111100	Gh D02G238000	Gh A03G034000	AmTrH1.09G006500	Foant 12181	Ghe01G00710	Gorai.012G168900	Godar.A13G205600	GWHPBEBS008333
Godar.D05G110200	Gotom.D02G266900	Ghe02G03280	LOC Os04g58010	Hcurvifolium1235	Godar.A01G008700	Ghe04G23220	Gotom.A13G209900	LOC Os03g02900
Gotom.D05G112700	Godar.D02G263700	Gotom.D03G179300	LOC Os04g58000	Hcurvifolium1234	Gbar A01G000540	Gomus.A04G170400	Gomus.A13G200300	LOC Os04g49230
Ga05G1097	Gomus.D02G277200	Gotom.A03G035300	Hcurvifolium1552	Eseductrix22388	Gomus.A01G007100	Gotom.A04G176200	Ga13G2176	LOC Os02g45850
Godar.D13G282100	Gh D02G260500	Gomus.A03G036100	Eseductrix22690	AT5G66980	Gotom.A01G008100	Godar.A04G178600	Smoellendorffii 15411614	MA 70029g0010
Gbar D13G025130	Gotom.D02G291400	Gorai.003G152700	Eseductrix12334	AT3G46770	Gh A01G006900	Ga04G0079	Smoellendorffii 15411608	AmTrH1.09G091200
Gbar A13G024590	Gorai.005G264500	Gh D03G163100	Eseductrix13413	AT5G60142	Ga01G0074	Smoellendorffii_15411660	MA_140243g0010	LOC Os07g17230
Gotom.D13G281900	Godar.D02G288300	Gomus.D03G163700	Hcurvifolium4304	AT5G60140	Gbar D01G000650	Godar.D12G254600	MA 3503583g0010	AmTrH1.03G196500
Gh D13G262800	Gbar D02G025260	Godar.A03G035600	Eseductrix19931	AT5G60130	Godar.D01G007200	Gotom.D12G255700	MA 106270g0010	LOC Os10g39190
Ghe13G28030	Ghe03G00400	Godar.D03G181100	AT1G28300	AT5G25470	Gomus.D01G007600	Gbar D12G022520	MA 84920g0010	LOC Os08g06120
Gorai.013G267100	Godar.A03G258400	Gbar A03G003020	Gomus.D05G174500	AT5G57720	Gh D01G006600	Gh A12G239300	MA 10436315g0020	LOC Os06g01860
Gh A13G258300	Gotom.A03G253000	Gbar D03G015440	Gotom.D05G178000	AT3G53310	Gotom.D01G007600	Gbar A12G022860	MA 5039g0010	Ghe11G11750
Gotom.A13G274700	Gomus.A03G236300	Ga01G2464	Gh D05G161700	AT4G34400	Gorai.002G007600	Godar.A12G244500	MA 18923g0010	Godar.A11G117300
Gomus.D13G275400	Gh A03G245000	Gh D10G122700	Gorai.009G168500	AT3G06160	Gotom.D11G219900	Gotom.A12G245300	MA 19420g0020	Gbar A11G010680
Godar.A13G268200	Gbar A03G023430	Gomus.D10G130900	Godar.D05G178600	AT3G06220	Gh D11G207000	Ghe12G27300	MA 23673g0010	Gomus.D11G115200
Gomus.A13G265200	Ga03G2753	Godar.D10G134800	Gbar D05G016440	Gorai.006G102500	Godar.D11G221600	Smoellendorffii_15415836	MA 10436315g0010	Gh A11G109700
Ga13G2798	Gomus.D01G215200	Gbar D10G011950	Gotom.A05G174900	Gomus.D09G103100	Gomus.D11G215500	LOC Os02g25830	MA 17571g0010	Gh D11G110100
Godar.A03G046000	Gorai.002G215500	Gotom.D10G137300	Gh A05G146300	Gh D09G098300	Gbar D11G020570	LOC Os02g25820		Gorai.007G114200
Ghe02G04360	Godar.D01G224500	Gorai.011G127500	Gomus.A05G172100	Ghe09G12850	Gorai.007G212100	MA 20372g0020		Gotom.A11G115600
Gh D03G152600	Gotom.D01G226200	Ghe10G14880	Godar.A05G172200	Ga09G1028	Ghe11G22000	GWHPBEBS012444		Gbar D11G011180
Gbar A03G003980	Gh D01G203000	Gbar A10G016180	Gbar A05G016010	Eseductrix14727	Gomus.A11G207400	MA 83851g0010		Godar.D11G118100
Gh A03G044600	Gomus.A01G197500	Gh A10G150400	Ga05G1716	Ghe09G13390	Gh A11G203200	MA 961181g0010		Gomus.A11G113300
Gomus.D03G152900	Ghe01G23530	Gotom.A10G180200	Gotom.A09G089900	Gomus.A09G094600	Godar.A11G218000			Gotom.D11G116000
Godar.D03G170000	Gh A01G205100	Gomus.A10G166600	Godar.D09G097000	Godar.A09G114800	Gotom.A11G216800			Ga11G2978
Gotom.D03G167800	Gotom.A01G216900	Godar.A10G181000	Gorai.006G087600	Gotom.A09G110500	Gbar A11G019750			Gorai.001G150200
Gorai.003G142500	Ga02G1297	Ga10G1815	Ghe09G11220	Gbar A09G010230	Ga11G1954			Gbar D07G014560
Gbar D03G014410	Ghe01G23500	Gorai.005G004300	Gomus.A09G080100	AmTrH1.02G193200	Gbar A03G020830			Gh A07G143400
Gomus.A03G045900	Gotom.A01G216700	Gbar D02G000380	Gbar A09G008310	AmTrH1.05G120300	Gotom.A03G225500			Gbar A07G014110
Gotom.A03G046500	Gomus.A01G197200	Gotom.D02G004100	Gomus.D09G088700	LOC Os11g09160	Gh A03G218500			Gomus.D07G152800
Ga01G2419	Gh A01G204800	Gomus.D02G004400	Godar.A09G094800	GWHPBEBS008119	Ghe03G03330			Godar.A07G155700
AmTrH1.02G018100	Gbar A01G018000	Godar.D02G000200	Gh A09G089400	GWHPBEBS012899	Gorai.005G238600			Gotom.D07G155800
GWHPBEBS011721	Ga02G1295	Gh D02G004200	Gh D09G084400	GWHPBEBS006953	Gh D02G235200			Gh D07G142700
LOC Os02g41800		Ghe03G30900	Gbar D09G007980	GWHPBEBS009636	Godar.D02G260700			Gotom.A07G155400
LOC Os10g33940		Godar.A02G003600	Gotom.D09G090900	GWHPBEBS020941	Gomus.D02G249300			Godar.D07G158300
LOC Os06g47150		Gomus.A02G003600	Ga09G0880	GWHPBEBS020942	Gomus.A03G208700			Gomus.A07G147300
Ghe09G19750		Gh A02G003500		Gomus.D11G212100	Godar.A03G230800			Ghe07G16140
Gbar D09G015760		Gbar A02G000270		Gorai.007G208600	Gbar D02G022790			Godar.A12G135900
Godar.A09G180900		Gotom.A02G003700		Ga11G1992	Gotom.D02G264100			Gbar A12G012550
Gh D09G160600		Ga03G0036		Ghe11G21560	Ga03G2461			Ghe12G15930
Godar.D09G179400				Gotom.D11G216000	Gh D02G235300			Godar.D12G144000
Gomus.A09G160600				Gbar D11G020300	Godar.D02G260800			Gotom.A12G136900
Gomus.D09G169000				Godar.D11G218000	Gotom.D02G264200			Gomus.A12G127500
Gbar A09G016030				Gh D11G203200	Gomus.D02G249400			Gomus.D12G137200
Gh A09G169500				Gbar A11G019400	Gbar D02G022800			Gbar D12G012810
Gotom.A09G176500				Godar.A11G214200	Gorai.005G238700			Gh A12G135000
Gotom.D09G174900				Gh A11G199500	Ga03G2460			Gorai.008G132400
Gorai.006G166400				Gotom.A11G213100	Gh A03G218600			Gotom.D12G144000
Ga09G1704				Gomus.A11G203700	Godar.A03G230900			Gh D12G135300
Gomus.D10G244300				Gotom.D04G199300	Gomus.A03G208800			Ga12G1731
Gbar D10G022310				Gh D04G185100	Gbar A03G020840			AT4G01500
Ghe10G27470				Gbar D04G017720	Gotom.A03G225600			AT1G01030
Gotom.A10G245700				Godar.D04G198400	Ghe03G03320			AT2G46870
Godar.A10G249300				Gorai.012G151000	GBG65425			AT3G61970
Gh D10G233600				Ghe04G21380				Gomus.D08G133100
Godar.D10G259200				Gh A04G146600				Gbar D08G012260
Gbar A10G022090				Gotom.A04G161200				Godar.A08G129100
Gotom.D10G260000				Gbar A04G013050				Gotom.A08G128100
Gomus.A10G226800				Godar.A04G162300				Gbar A08G012000
Gorai.011G238900				Gomus.A04G154200				Gotom.D08G136300
Gh A10G210600				Ga04G0299				Gh D08G119800
Ga10G0555				Ghe13G04150				Godar.D08G138000
AT4G30080				Gh A13G036100				Ga08G1265
Gh D04G003300				Gbar A13G003650				Gomus.A08G123500
Godar.D04G005200				Godar.A13G037900				Gorai.004G128200
Gbar D04G000370				Ga13G0342				Gh A08G126100
Gomus.D04G005200				Gomus.A13G038900				Ghe08G13180
Gotom.D04G006700				Gotom.A13G041000				Gomus.D12G275600
Gorai.012G004800				Gh D13G037600				Godar.D12G283900
Ghe04G00670				Gomus.D13G040500				Ghe12G30290
Ga04G2096				Gotom.D13G040000				Gotom.A12G275800
Gh A05G418700				Gbar D13G003430				Gorai.008G261100
Gomus.A05G446600				Godar.D13G041200				Gotom.D12G285100
Godar.A05G461700				Gorai.013G039700				Gh A12G267300
Gotom.A05G463900				AT1G49480				Gh D12G261700
Gbar A05G041540				AT3G18990				Gbar D12G025240
MA 40335g0010				Gh D04G185000				Godar.A12G274700
MA 92651g0010				Gotom.D04G199200				Gbar A12G025320
LOC Os01g70270				Gbar D04G017710				Gomus.A12G263900
LOC Os12g29520				Godar.D04G198300				Ga12G0372
LOC Os11g32110				Gorai.012G150900				Gh D03G100000
AmTrH1.06G025700				Gotom.A04G161100				Godar.D03G114400
Gh D11G042800				Ghe04G21370				Gbar D03G009200
Gomus.D11G044200				Godar.A04G162200				Gomus.D03G100800
Gotom.D11G045000				Gbar A04G013040				Gotom.D03G111200
Godar.D11G045600				Gh A04G146500				Gorai.003G073600
Gbar D11G004290				Gomus.A04G154100				Ghe02G10500
Gorai.007G044900				Ga04G0300				Gomus.A02G106100
Gh A11G042500				Gh D02G237600				Gh A02G113000
Godar.A11G046100				Gbar D02G023030				Gotom.A02G115800
Gbar A11G003970				Gomus.D02G251900				Gbar A02G010000
Gotom.A11G047200				Gotom.D02G266800				Godar.A02G113200
Gomus.A11G045400				Godar.D02G263300				Ga01G1836
Ga11G3676				Gorai.005G240900
Gomus.D12G220400				Ghe03G03100
Gorai.008G210200				Gbar A03G021070
Gbar D12G020840				Godar.A03G233000
Godar.D12G229800				Gotom.A03G227800
Gotom.D12G230700				Gh A03G220900
Gh D12G210500				Gbar A03G021090
AT5G62000				Gomus.A03G210900
GWHPBEBS012331				Ga03G2496
Gh A07G051800				Gotom.A01G006900
Ga07G0563				Gh A01G005700
Gh D07G052500				Gotom.D01G006500
Godar.A07G056300				Godar.A01G007400
Gotom.D07G057300				Ghe01G00550
Gomus.A07G053800				Gh D01G005600
Gotom.A07G055300				Gomus.D01G006400
Godar.D07G057400				Gorai.002G006500
Gbar D07G005410				Gbar A01G000430
Gbar A07G005120				Gomus.A01G006100
Gomus.D07G055800				Godar.D01G006200
Gorai.001G054600				Gbar D01G000540
MA 10432580g0010				Ga01G0059
AmTrH1.01G121300				Ghe13G04160
LOC Os04g36054				Gorai.013G039800
LOC Os02g35140				Gomus.A13G039000
GWHPBEBS001576				Gotom.A13G041100
AT1G59750				Gh D13G037700
Godar.D10G096100				Gotom.D13G040100
Gh D10G086900				Godar.D13G041300
Gomus.D10G095300				Godar.A13G038000
Gotom.D10G097400				Gomus.D13G040600
Gbar D10G008570				Gbar A13G003660
Gorai.011G091100				Ga13G0343
Gotom.A10G189700				Ghe13G04180
Gh A10G159000				Gbar D13G003440
Godar.A10G190900				Gotom.A13G041200
Gbar A10G017110				Godar.D13G041400
Gomus.A10G175100				Godar.A13G038100
Ga10G1915				Gomus.D13G040900
AmTrH1.02G169400				Gotom.D13G040200
GWHPBEBS002068				Gomus.A13G039200
Gomus.D11G132000				Gh A13G036200
Gh D11G126700				Gorai.013G040000
Gotom.D11G133600				Gh D13G037800
Gorai.007G131900				Ga13G0345
Godar.A11G135400				AmTrH1.04G038900
Gbar A11G012300				AmTrH1.01G155100
Gh A11G125600				AT4G33280
Gomus.A11G130300				Gomus.A05G212500
Gotom.A11G134500				Gomus.D05G213900
Ga11G2803				Gbar D05G020330
Gbar A08G007800				Gh D05G199600
Gotom.A08G085700				Gotom.D05G218700
Godar.A08G084700				Godar.D05G219400
Gh A08G079700				Gorai.009G207400
Gorai.004G085400				Ghe05G21500
Ga08G0837				Gbar A05G019660
Gomus.D08G086900				Godar.A05G211600
Godar.D08G089600				Gotom.A05G215300
Gbar D08G008040				Gh A05G182300
Gh D08G074900				Ga05G2106
LOC Os01g13520				Godar.A01G131200
GWHPBEBS014353				Ghe01G13120
AT2G46530				Gh A01G122800
AT1G34170				Gotom.A01G139600
AT1G43950				Gh D01G121500
AT1G34390				Gbar D01G011520
AT1G34310				Godar.D01G137900
AT1G35540				Gomus.D01G132800
AT1G35520				Gbar A01G010950
AT1G34410				Gomus.A01G123500
AT1G35240				Gorai.002G130300
AT3G61830				Gotom.D01G138600
AT4G23980				Ga01G1458
Gotom.D11G026300				AT1G49475
Gotom.A11G028900				AmTrH1.02G193300
Gorai.007G026900				AT3G18960
Gomus.D11G026800				AT4G01580
Gbar A11G002140				LOC Os06g02230
Gomus.A11G027200				Smoellendorffii 15411208
Godar.A11G027500				Gomus.D02G251800
Godar.D11G027200				Ga03G2495
Gh A11G024700				Gbar A13G007260
Gbar D11G002480				Gbar A03G021060
Gh D11G024900				AT5G09780
Ga11G3871				AT2G16210
Gorai.003G078000				AT2G35310
Gh D03G095700				MA 20322g0010
Gbar D03G008730				AT3G17010
Gotom.A02G120300				AT5G18000
Godar.D03G110300				AT5G18090
Gomus.D03G096500				SM000107S14092
Gomus.A02G110800				SM000208S06341
Gotom.D03G107000				LOC Os03g42410
Gbar A02G010440				LOC Os03g42370
Gh A02G117500				MA 7869355g0010
Godar.A02G117700				MA 125845g0010
Ga01G1781				MA 10431317g0010
Godar.D12G137800				MA 175090g0010
Gbar D12G012320				LOC Os06g42630
Gomus.A12G122300				LOC Os12g40120
Ga12G1790				LOC Os12g40090
Gorai.008G126200				LOC Os03g42430
Godar.A12G130700				LOC Os03g42420
Gbar A12G012230				LOC Os12g40080
Gh D12G129700				LOC Os12g40070
Gotom.A12G131700				LOC Os03g42290
Gomus.D12G131100				LOC Os03g42280
Gotom.D12G137700				LOC Os03g42240
Gh A12G129300				LOC Os03g42230
Ghe12G15340				Smoellendorffii 15412319
Gomus.D11G110400				Godar.A03G144900
Gorai.007G109500				Gh A03G138200
Gotom.D11G111100				Gotom.A03G142900
Gotom.A11G110900				Gbar A03G013340
Gbar D11G010750				Gomus.A03G133200
Gh D11G105600				Ghe03G17790
Godar.D11G112900				Gorai.005G105400
Gh A11G105100				Gotom.D02G118900
Godar.A11G112000				Gomus.D02G111800
Gomus.A11G108300				Godar.D02G114300
Gbar A11G010160				Gbar D02G009970
Ga11G3028				Gotom.D13G263000
Gomus.A07G150700				Gotom.D02G118800
Godar.A07G159600				Gh D02G104300
Gbar A07G014460				LOC Os04g28000
Gotom.A07G159000				Gbar D03G018610
Gh A07G147200				Gh D03G019900
Gorai.001G153900				Gotom.D03G020900
Gh D07G147100				Godar.D03G021200
Gbar D07G014930				Gomus.D03G020400
Gotom.D07G160500				Gorai.003G020400
Godar.D07G162700				Gbar A02G017210
Gomus.D07G157200				Gh A02G191200
Ga07G1506				Gomus.A02G179200
Smoellendorffii 15421958				Godar.A02G192800
Smoellendorffii 15412241				Gotom.A02G194900
MA 10432349g0010				Ga02G0211
MA 10431460g0020				Ghe12G13030
MA 10432528g0010				Gorai.003G020700
AmTrH1.01G117500				Gotom.D03G021200
AmTrH1.08G070100				Gomus.D03G020600
GWHPBEBS006267				Godar.D03G021500
AT5G60450				Gh D03G020300
Ga05G0799				Ghe10G13200
Gh A05G061200				Ga04G1535
Godar.D05G081200				Ghe02G20660
Godar.A05G079800				Ga02G0214
Gotom.A05G080600				Godar.A02G192500
Gbar A05G007190				Gbar A02G017200
Gh D05G076300				Gomus.A02G179000
Gomus.A05G079200				Gotom.A02G194700
Gbar D05G007710				Gh A02G191000
Gotom.D05G082600				Ghe02G20640
Gomus.D05G081100				Gbar A02G017190
Gorai.009G078800				Ga02G0216
Ghe09G14780				Godar.D03G021400
Godar.D09G130600				Gh D03G020100
Gotom.D09G126900				Gotom.D03G021100
Gh D09G116500				Gomus.D03G020500
Gbar D09G011220				Gbar D03G001950
Gorai.006G120400				Gorai.003G020600
Godar.A09G133400				Ghe02G20690
Gotom.A09G128500				Godar.A02G192700
Gomus.D09G121800				Gh A02G191100
Gomus.A09G115300				Gomus.A02G179100
Gbar A09G011520				Gotom.A02G194800
Gh A09G124300				Ga02G0213
Ga09G1223				Foant 11081
Gh D10G029700				Hcurvifolium16959
Gomus.D10G033300				Eseductrix14719
Godar.D10G033000				Hcurvifolium16999
Gbar D10G003020				Hcurvifolium16998
Gotom.D10G033600				Hcurvifolium16983
Gorai.011G030900				Hcurvifolium16984
Gh A10G020900				GWHPBEBS020946
Godar.A10G033200				Gotom.D08G280000
Gotom.A10G034000				Gh D08G248000
Gbar A10G003110				Gbar D08G025020
Gomus.A10G032000				Godar.D08G281000
Ga10G2781				Gomus.D08G271700
LOC Os05g48870				Gorai.004G260200
LOC Os01g48060				Gotom.A08G265100
GWHPBEBS013893				Godar.A08G266700
LOC Os05g43920				Gbar A08G024360
LOC Os01g54990				Gomus.A08G249400
Gh D06G151900				Ghe08G29110
Gbar D06G014580				Gh A08G257200
Gomus.D06G159800				Ga08G2644
Gotom.D06G171600				LOC Os03g11370
Godar.D06G169200				LOC Os02g10420
Gorai.010G157400				Gbar D07G003920
Ghe06G18120				Godar.D07G041900
Ga06G1558				Gotom.D07G042300
Gotom.A06G159200				Gh D07G039400
Gbar A06G014440				Gomus.D07G041100
Gomus.A06G146400				Ghe07G04150
Godar.A06G165600				Godar.A07G041500
Gh A06G157600				Gotom.A07G040900
Gorai.009G166100				Gorai.001G040300
AT2G33860				Gh A07G038400
Godar.D05G176000				Gomus.A07G039700
Gotom.D05G175600				Gbar A07G003710
Gbar D05G016190				Ga07G0413
Gh A05G144000				AT4G31610
Gotom.A05G172400				AT4G31615
Gh D05G159400				AT4G31630
Gomus.D05G172000				AT4G31620
Godar.A05G169600				AT2G24700
Gomus.A05G169700				AT5G32460
Gbar A05G015770				AT2G24696
Ga05G1691				AT2G24680
SM000147S01112				AT2G24650
SM000017S02799				AT2G24690
SM000033S12389				AT4G31660
Mapoly0011s0167				AT1G26680
Pp6c5 4850V6.1				AT4G00260
Pp6c6 11530V6.1				AT2G24645
Pp6c25 5050V6.1				GWHPBEBS020944
Pp6c16 6840V6.1				AT4G31650
Eseductrix24646				AT4G31640
Foant 13525				AT4G31690
Hcurvifolium8095				AT4G31680
Eseductrix24639				Ghe12G13070
MA 10022392g0010				Gh D12G071400
MA 167372g0010				Gbar A12G006960
MA 164845g0010				Gotom.A12G075300
Smoellendorffii 15403898				Godar.A12G074300
Smoellendorffii 15422082				Gh A12G072600
Smoellendorffii 15416095				Gomus.A12G071200
AANG012813				Gorai.008G071200
Apun evm.model.utg000045l.202.1				Gotom.D12G077000
AagrOXF evm.model.utg000126l.206.1				Gomus.D12G073500
Pp6c1 7680V6.1				Gbar D12G006950
Pp6c2 14160V6.1				Godar.D12G076100
Pp6c1 7690V6.1				Ga12G2365
Mapoly0019s0045				Gbar D12G006960
Pp6c26 6660V6.1				Gh D12G071600
Pp6c13 2510V6.1				Gotom.D12G077100
Foant 13134				Godar.D12G076200
Hcurvifolium12550				Gomus.D12G073600
Eseductrix10199				Gorai.008G071300
Pp6c14 9370V6.1				Ghe12G13050
Pp6c17 10420V6.1				Gh A12G072800
Pp6c1 21150V6.1				Gomus.A12G071500
Hcurvifolium1212				Gotom.A12G075500
Eseductrix22379				Godar.A12G074500
Foant 01968				Gbar A12G006970
Hcurvifolium28604				Ga12G2364
Eseductrix7588				Gotom.D12G077200
Gbar A12G008270				Godar.D12G076300
Gorai.008G097200				Gh D12G071800
Gbar D12G009410				Godar.A12G074700
Godar.D12G082200				Ga12G2363
Gomus.A12G082300				Gh D12G071900
Godar.A12G086900				Gomus.D12G073800
Gh D12G077500				Gorai.008G071500
Gh A12G085900				Gomus.D12G073700
Gomus.D12G078300				Gh D12G071700
Gotom.A12G088800				Ghe12G13040
Gotom.D12G104800				Gotom.A12G075600
Ga12G2252				Godar.A12G074600
AT1G30330				Gbar A12G006980
Gomus.D05G158000				Gomus.D12G073900
Ga09G0084				Gorai.008G071600
Gbar A05G014490				Gh D12G072300
Gbar D05G014890				Gbar D12G006990
Gomus.A05G155400				Gotom.D12G077300
Gorai.006G008700				Gorai.013G245600
Gh D05G146400				Gomus.D13G252800
Gotom.D05G160500				Gotom.D13G263100
Godar.D09G009500				Godar.D13G260300
Gorai.009G152700				Gh D13G241000
Gh A05G132400				Ghe12G13000
Gbar D09G000790				Gomus.A12G071600
Godar.A05G155900				Gbar A12G007010
Godar.D05G159600				Gotom.A12G075700
Gh D09G007900				Gh A12G072900
Godar.A09G009700				Godar.A12G074800
Gbar A09G000880				Ga12G2361
Gotom.D09G008900				Gbar D10G009780
Gomus.D09G008300				Godar.D10G109400
Gotom.A05G157800				Gh D10G099200
Ga05G1553				Gotom.D10G110800
Gotom.A09G008800				Gomus.D10G107700
Gomus.A09G008100				Gorai.011G103800
Gbar D10G004710				Gotom.A10G109200
Gh A09G008600				Godar.A10G109700
Gorai.011G048200				Gbar A10G009980
Gotom.A10G051200				Gh A10G081700
Gomus.A10G048300				Ghe10G17370
Gh A10G036100				Gomus.A10G103700
Gomus.D10G050500				Ga10G2051
Gh D10G046100				Gotom.D11G216200
Godar.D10G049900				Gh D11G203500
Godar.A10G050900				Gbar D11G020340
Gotom.D10G051400				Godar.D11G218300
Ga10G2611				Gomus.D11G212300
Gbar A10G004850				Gorai.007G209200
LOC Os12g41950				Gorai.008G071400
LOC Os06g46410				Ga11G1987
LOC Os02g06910				Gomus.A11G204100
AmTrH1.02G013000				Gh A11G200000
GWHPBEBS019554				Godar.A11G214700
LOC Os04g57610				Gbar A11G019440
GWHPBEBS018207				Gotom.A11G213600
AmTrH1.09G023000				Ghe11G21620
AT5G37020				Gbar D12G006970
Ghe12G05960				Ghe02G20700
Godar.D12G058500				Ga02G0212
Gbar D12G005340				Gorai.003G020100
Gotom.D12G058500				Gomus.D03G020200
Gomus.D12G056500				Gh D03G019600
Gh A12G056600				Gh A02G191300
Gomus.A12G055700				Gbar A02G017220
Gorai.008G054600				Ga02G0210
Gotom.A12G057100				Ghe02G20710
Ga12G2573				Godar.A02G192900
Godar.A12G056800				Gomus.A02G179300
Gbar A12G005320				Gorai.003G020500
Godar.D07G216500				Ghe02G20670
Gomus.D07G206300				Gotom.D03G020400
Gh A07G195700				Gorai.003G020000
Gorai.001G204500				Gh D03G019500
Gh D07G193800				Godar.D03G020900
Gotom.D07G213300				Gotom.D03G020300
Gomus.A07G199700				Gomus.D03G020000
Godar.A07G208200				Godar.A02G193000
Gbar D07G019930				Ghe02G20720
Gbar A07G018750				Gbar A02G017230
Gotom.A07G206100				Gomus.A02G179400
Ga07G2012				Gotom.A02G195000
MA 122218g0010				Gh A02G191400
Gh D04G006900				Ga02G0209
Gotom.D04G010200				Gomus.D03G020100
Gorai.012G009000				Gbar D03G001970
Gh A05G415000				Gbar D03G001960
Gbar D04G000750				Gh D03G020400
Gbar A05G041150				Gotom.D03G021300
Godar.A05G457200				Godar.D03G021600
Godar.D04G008800				Gomus.D03G020700
Gomus.D04G009000				Gorai.003G020800
Gomus.A05G442500				Gotom.D03G020700
Gotom.A05G459000				Godar.D03G021000
Ga04G2060				Gh D03G019700
AmTrH1.12G010400				Gorai.003G020200
MA 85955g0020				Gotom.D03G020800
GWHPBEBS015012				Gbar D03G001940
Gorai.009G037100				Gbar D03G018620
Gomus.A05G037500				Gorai.003G020300
Godar.D05G038800				Gomus.D03G020300
Gotom.A05G038500				Godar.D03G021100
Gh D05G036900				Gh D03G019800
Godar.A05G037000
Gomus.D05G038200
Gotom.D05G039800
Gbar D05G003600
Gbar A05G003100
Ga05G0374
LOC Os06g09660
AT1G19220
AT5G20730
Ga06G0850
Gorai.010G091300
Gomus.A06G085800
Gbar A06G008370
Gbar D06G008640
Gotom.D06G100200
Gh A06G088600
Godar.A06G096200
Gomus.D06G093100
Gh D06G088200
Gotom.A06G093700
Godar.D06G097900
Ghe06G09840
Ga07G0178
Gbar A07G001750
Gotom.A07G017100
Godar.A07G017400
Gh A07G016600
Gomus.A07G017200
Gh D07G018000
Gbar D07G001750
Godar.D07G017700
Gotom.D07G018600
Gomus.D07G017300
Gorai.001G017000
AmTrH1.01G169600
GWHPBEBS009282
LOC Os08g40900
LOC Os06g48950
LOC Os02g04810
Ga05G1989
Gbar A05G018540
Gotom.A05G203300
Gomus.A05G200700
Godar.A05G200100
Gh A05G171100
Gbar D05G019190
Gotom.D05G206500
Godar.D05G206800
Gh D05G188200
Gomus.D05G202500
Gorai.009G196100
GWHPBEBS018937
LOC Os04g56850
AmTrH1.09G136400
AT1G19850
Ghe01G12380
Godar.A01G124800
Gbar A01G010360
Gorai.002G124400
Gh A01G116800
Gotom.A01G132800
Gh D01G113300
Gotom.D01G128100
Godar.D01G130600
Gomus.D01G125000
Gbar D01G010910
Gomus.A01G117200
Ga01G1210

## Sheet: Table S3
Sequence ID	Number of Amino Acid	Molecular Weight	Theoretical pI	Instability Index	Grand Average of Hydropathicity
Ga01G0059	353	40586.1	9.14	38.68	-0.542
Ga01G0074	435	49592.2	8.71	29.38	-0.413
Ga01G0579	120	14031	9.38	45.74	-0.633
Ga01G0727	417	46095.5	7.85	48.87	-0.393
Ga01G1210	945	103987	5.21	51.46	-0.405
Ga01G1445	225	25722	9.81	49.41	-0.456
Ga01G1458	421	48277.7	6.76	45.86	-0.587
Ga01G1781	694	77716.8	6.35	60.36	-0.532
Ga01G1836	398	44557.8	7.29	52.67	-0.68
Ga01G2419	686	75503.7	8.37	50.89	-0.327
Ga01G2464	865	95333.4	6.74	53.48	-0.647
Ga01G2592	107	11800.4	5.8	31.45	-0.255
Ga02G0209	575	65408.3	8.89	49.68	-0.496
Ga02G0210	353	39927.7	9.46	40.51	-0.431
Ga02G0211	432	48691.5	9.87	41.82	-0.428
Ga02G0212	356	40564.7	9.59	34.11	-0.37
Ga02G0213	437	49559.3	10.16	40.05	-0.523
Ga02G0214	418	46935.1	9.9	35.72	-0.35
Ga02G0216	278	31426.4	9.94	34.29	-0.469
Ga02G1295	131	15252.7	9.61	30.62	-0.552
Ga02G1297	131	15183.6	9.77	34.92	-0.515
Ga02G1552	284	31752.8	5.88	57.52	-0.833
Ga03G0036	916	101233	6.69	52.7	-0.587
Ga03G1356	316	34964.7	9.34	37.08	-0.492
Ga03G2460	325	37326.5	7.14	40.75	-0.55
Ga03G2461	408	46609.4	5.71	41.83	-0.448
Ga03G2495	193	22354.6	8.78	31.4	-0.565
Ga03G2496	349	40344.1	9.01	38.21	-0.473
Ga03G2497	127	14722.2	9.83	24.39	-0.381
Ga03G2500	103	11977.8	9.75	31.43	-0.445
Ga03G2753	119	13811.2	9.96	32.88	-0.498
Ga04G0079	251	28194.4	6.8	34.46	-0.445
Ga04G0298	236	26925	9.52	47.45	-0.299
Ga04G0299	365	41888.8	6.42	40.07	-0.371
Ga04G0300	372	43285.6	9.29	42.79	-0.475
Ga04G1036	303	33718.4	6.39	50.28	-0.75
Ga04G1535	148	16527.7	6.29	35.02	-0.326
Ga04G2060	1105	122348	6.32	58.32	-0.502
Ga04G2096	674	75004.5	6.59	50.87	-0.461
Ga05G0199	348	39939.2	9.17	37.61	-0.597
Ga05G0374	1104	123253	6.24	69.21	-0.615
Ga05G0799	814	89881.6	6.68	49.68	-0.405
Ga05G1097	695	77315.8	8.93	47.37	-0.46
Ga05G1553	904	99752.1	5.98	69.18	-0.411
Ga05G1691	752	82382.7	6.54	57.53	-0.491
Ga05G1716	432	48873.9	5.65	48.69	-0.602
Ga05G1765	872	96182	6.97	45.49	-0.694
Ga05G1989	949	105079	5.62	53.15	-0.445
Ga05G2106	381	43328.1	6.71	45.38	-0.529
Ga05G2459	578	63435.5	6.4	47.92	-0.328
Ga06G0388	576	63418.8	6.58	45.01	-0.334
Ga06G0850	1144	127543	6.01	75.75	-0.691
Ga06G1558	740	80779.8	5.7	56.98	-0.409
Ga07G0178	1119	125007	5.99	71.27	-0.666
Ga07G0413	259	29260.4	9	33.96	-0.263
Ga07G0563	865	96550.5	6.48	56.77	-0.615
Ga07G1506	693	77053.7	6.49	43.54	-0.504
Ga07G1747	763	85400.5	6.09	51.58	-0.867
Ga07G2012	805	90016.3	5.59	64.84	-0.436
Ga07G2673	287	32217.3	6.6	46.02	-0.413
Ga08G0188	350	39608.3	8.64	41.98	-0.7
Ga08G0837	677	76121.9	8.18	51.39	-0.527
Ga08G1265	417	46845.7	8.22	57.17	-0.708
Ga08G2644	511	58759	9.71	39.66	-0.575
Ga09G0084	903	99595.7	5.85	60.46	-0.42
Ga09G0880	547	62780.1	6.49	43.8	-0.682
Ga09G1028	285	32619.8	5.17	40.7	-0.591
Ga09G1223	818	91405.4	6.18	55.98	-0.408
Ga09G1622	281	31390.7	6.53	44.3	-0.719
Ga09G1704	752	83249.4	7.55	49.58	-0.374
Ga10G0042	158	18136.7	8.59	27.65	-0.611
Ga10G0555	674	74733.2	6.21	45.33	-0.419
Ga10G1815	917	100422	6.28	52.22	-0.56
Ga10G1915	673	75127.6	5.64	59.31	-0.501
Ga10G2051	530	59543.8	8.65	33.74	-0.369
Ga10G2611	907	100341	5.95	69.56	-0.46
Ga10G2781	685	74942.2	6.25	51	-0.367
Ga10G2865	889	97727.9	8	47.56	-0.661
Ga11G1954	492	55502	7.9	50.07	-0.587
Ga11G1987	539	61194.3	9.03	28.19	-0.227
Ga11G1992	326	37833	8.5	30.92	-0.625
Ga11G2803	697	78768.6	6.18	55.46	-0.597
Ga11G2978	399	45083	9.07	47.95	-0.844
Ga11G3028	735	82104.2	6.52	45.74	-0.407
Ga11G3676	851	94808.6	6.28	52.42	-0.562
Ga11G3871	1122	125506	8	50.47	-0.379
Ga12G0372	410	45669.1	8.74	49.6	-0.684
Ga12G1137	357	40067.1	8.79	41.77	-0.608
Ga12G1731	370	42792.5	5.97	57.64	-0.826
Ga12G1790	661	73998.6	6.44	46.28	-0.454
Ga12G2252	874	97090.9	5.95	62.22	-0.456
Ga12G2361	724	80589.5	9.67	42.18	-0.679
Ga12G2363	166	18835.2	5.98	40.52	-0.677
Ga12G2364	1526	172164	9.11	38.96	-0.524
Ga12G2365	719	81201.9	7.87	36.61	-0.674
Ga12G2573	1334	148636	5.89	54.35	-0.415
Ga13G0179	117	13772	9.37	36.95	-0.558
Ga13G0342	391	44624.9	8.23	41.72	-0.432
Ga13G0343	236	26905.8	9.58	52.16	-0.689
Ga13G0345	345	39628.2	9.32	38.56	-0.528
Ga13G0371	261	30294.2	9.2	55	-0.989
Ga13G0817	334	37236	9.11	47.58	-0.591
Ga13G2176	348	39875.2	9.1	43.04	-0.618
Ga13G2178	340	38735.8	8.79	34.35	-0.516
Ga13G2625	355	40030.8	6.96	43.22	-0.598
Ga13G2798	1497	168308	8.95	49.27	-0.435
Gbar_A01G000430	353	40586.1	9.14	39.23	-0.544
Gbar_A01G000540	410	46848	6.55	26.57	-0.362
Gbar_A01G005970	352	38931.1	6.28	45.51	-0.49
Gbar_A01G010360	919	101275	5.27	51.64	-0.417
Gbar_A01G010950	397	45409.4	6.57	42.32	-0.581
Gbar_A01G011060	225	25681.9	9.81	49.41	-0.439
Gbar_A01G018000	131	15251.7	9.77	29.9	-0.555
Gbar_A01G020180	284	31709.8	5.78	59.07	-0.801
Gbar_A02G000270	890	98225.7	6.47	52.51	-0.56
Gbar_A02G010000	398	44553.7	7.29	53.25	-0.674
Gbar_A02G010440	694	77712.7	6.24	58.6	-0.53
Gbar_A02G017190	270	30498.1	9.97	36.83	-0.549
Gbar_A02G017200	418	46964.3	9.83	36.2	-0.31
Gbar_A02G017210	276	30858.7	9.94	40.14	-0.569
Gbar_A02G017220	410	46441.6	9.44	45.02	-0.285
Gbar_A02G017230	575	65396.3	8.89	48.92	-0.505
Gbar_A03G003020	829	91071.7	7.02	52.48	-0.619
Gbar_A03G003980	686	75504.7	8.51	51.69	-0.33
Gbar_A03G010960	330	36846	9.69	40.24	-0.507
Gbar_A03G013340	534	60565.3	8.97	42.45	-0.358
Gbar_A03G020830	443	50677.9	5.77	39.2	-0.423
Gbar_A03G020840	390	44513.7	6.25	42.58	-0.458
Gbar_A03G021060	158	18201.8	9.26	39.02	-0.861
Gbar_A03G021070	347	40126.9	9.23	35.77	-0.464
Gbar_A03G021090	351	40748.7	8.93	38.18	-0.412
Gbar_A03G021120	128	14924.4	9.82	32.18	-0.396
Gbar_A03G023430	155	18205.7	10.04	27.91	-0.101
Gbar_A04G006170	303	33663.3	6.26	48.95	-0.741
Gbar_A04G013040	375	43666	9.21	40.73	-0.479
Gbar_A04G013050	365	41858.8	6.42	41.27	-0.364
Gbar_A04G013060	167	19560.8	9.9	46.85	-0.253
Gbar_A05G002010	305	34991.7	9.5	36.82	-0.587
Gbar_A05G003100	970	108427	6.82	71.21	-0.594
Gbar_A05G007190	814	89943.7	6.69	49.57	-0.408
Gbar_A05G014490	839	92677.3	6.14	69.23	-0.408
Gbar_A05G015770	733	80075.3	6.67	54.31	-0.443
Gbar_A05G016010	432	48805.7	5.56	47	-0.607
Gbar_A05G016510	885	97489.4	6.8	45.21	-0.693
Gbar_A05G018540	949	105163	5.71	52.54	-0.449
Gbar_A05G019660	381	43284	6.71	46.44	-0.523
Gbar_A05G022820	578	63422.4	6.25	47.37	-0.332
Gbar_A05G041150	1107	122596	6.34	57.8	-0.501
Gbar_A05G041540	674	74902.4	6.77	50.1	-0.454
Gbar_A06G008370	1159	129173	6.11	76.76	-0.671
Gbar_A06G014440	740	80736.8	5.64	56.21	-0.398
Gbar_A06G022850	576	63434.7	6	45.03	-0.323
Gbar_A07G001750	1121	125120	5.99	71.56	-0.66
Gbar_A07G003710	259	29200.4	8.95	33.85	-0.248
Gbar_A07G005120	859	95581	6.17	55.47	-0.65
Gbar_A07G014110	337	38723.1	9.05	63.17	-0.866
Gbar_A07G014460	693	77040.7	6.46	44.57	-0.506
Gbar_A07G016530	732	81676.4	5.81	52.74	-0.831
Gbar_A07G018750	826	92201.8	5.84	64.69	-0.4
Gbar_A07G024510	308	34205.4	5.77	42.78	-0.366
Gbar_A08G001670	330	37491	8.88	40.48	-0.738
Gbar_A08G007800	677	76081.1	8.16	52.11	-0.5
Gbar_A08G012000	367	41047.2	7.69	51.26	-0.653
Gbar_A08G024360	462	52888.2	9.95	41.64	-0.64
Gbar_A09G000880	904	99789.9	5.91	61.3	-0.426
Gbar_A09G008310	548	62988.3	6.34	45.88	-0.669
Gbar_A09G010230	220	25000.8	4.39	33.49	-0.433
Gbar_A09G011520	797	88893.4	6.19	58.38	-0.45
Gbar_A09G015230	273	30323.6	6.21	49.31	-0.646
Gbar_A09G016030	752	83175.3	7.27	49.84	-0.376
Gbar_A10G002290	883	96999.1	8.21	46.1	-0.66
Gbar_A10G003110	686	75023.2	6.33	51.23	-0.373
Gbar_A10G004850	821	90858.9	6.03	70.93	-0.478
Gbar_A10G009980	588	66281.6	8.82	33.27	-0.371
Gbar_A10G016180	914	100106	6.28	52.81	-0.546
Gbar_A10G017110	669	74756.1	5.64	59.4	-0.516
Gbar_A10G022090	685	75587.9	6.24	46.34	-0.432
Gbar_A10G025140	413	46804.8	8.94	35.34	0.236
Gbar_A11G002140	705	78753.4	6.7	53.64	-0.449
Gbar_A11G003970	859	95477.3	6.34	52.64	-0.569
Gbar_A11G010160	690	76971.1	6.09	46.9	-0.426
Gbar_A11G010680	420	47719.2	9.19	45.82	-0.802
Gbar_A11G012300	690	78093.9	6.16	54.71	-0.581
Gbar_A11G019400	331	38507.7	9.14	39.44	-0.919
Gbar_A11G019440	524	59733.4	9.15	26.43	-0.303
Gbar_A11G019750	492	55544.1	7.9	50.07	-0.577
Gbar_A12G005320	819	91006.6	6.16	59.9	-0.403
Gbar_A12G006960	653	73786.7	6.69	34.28	-0.519
Gbar_A12G006970	487	56020.4	9.35	32.28	-0.54
Gbar_A12G006980	631	70818.6	9.68	40.92	-0.481
Gbar_A12G006990	205	23249.2	5.6	42.75	-0.542
Gbar_A12G007010	749	83153.3	9.42	41.51	-0.652
Gbar_A12G008270	826	91928.2	5.9	62.48	-0.442
Gbar_A12G012230	687	76848.1	6.55	44	-0.396
Gbar_A12G012550	370	42831.6	6.02	59.89	-0.818
Gbar_A12G018220	357	40037.1	8.79	41.77	-0.607
Gbar_A12G022860	294	33904.6	8.86	33.37	-0.424
Gbar_A12G025320	410	45629	8.74	49.09	-0.676
Gbar_A13G001690	145	16751.6	9.24	34.22	-0.142
Gbar_A13G003650	389	44374.6	8.23	41.06	-0.437
Gbar_A13G003660	236	26963.8	9.51	51.63	-0.703
Gbar_A13G003930	264	30793.4	6.08	52.9	-1.116
Gbar_A13G005280	345	38598.5	8.98	45.86	-0.622
Gbar_A13G007260	158	18201.8	9.26	39.02	-0.861
Gbar_A13G019080	348	39902.2	9.1	43.72	-0.623
Gbar_A13G019110	338	38432.5	8.63	34.42	-0.493
Gbar_A13G022940	355	40187.1	8.06	43.19	-0.626
Gbar_A13G024590	654	72563.4	8.94	45.55	-0.388
Gbar_D01G000540	342	39266.6	8.9	36.87	-0.514
Gbar_D01G000650	365	41519.9	6.35	28.54	-0.259
Gbar_D01G006320	389	43474.4	7.87	43.01	-0.513
Gbar_D01G010910	945	104194	5.22	53.54	-0.414
Gbar_D01G011520	397	45419.5	6.58	43	-0.573
Gbar_D01G011630	225	25811.1	9.81	49.68	-0.447
Gbar_D01G021320	294	33076.7	6.39	60.34	-0.734
Gbar_D02G000380	904	99511	6.6	50.87	-0.562
Gbar_D02G009970	534	60522.2	8.92	43.54	-0.367
Gbar_D02G012440	346	38300.5	9.33	36.66	-0.49
Gbar_D02G022790	447	51146.3	6.13	42.42	-0.333
Gbar_D02G022800	225	25877.1	8.91	44.39	-0.229
Gbar_D02G023030	315	36681	8.76	41.52	-0.456
Gbar_D02G025260	120	14157.6	10.18	29.73	-0.594
Gbar_D03G001940	585	68132.1	9.46	47.08	-0.347
Gbar_D03G001950	457	51970.1	10.12	39.19	-0.545
Gbar_D03G001960	502	57792.6	9.05	48.13	-0.584
Gbar_D03G001970	461	52465.3	9.51	42.55	-0.283
Gbar_D03G002130	117	13499.9	10.28	39.61	-0.367
Gbar_D03G008730	694	77681.8	6.15	61.48	-0.522
Gbar_D03G009200	398	44376.5	7.93	50.55	-0.672
Gbar_D03G014410	686	75526.7	8.37	50.13	-0.331
Gbar_D03G015440	865	95309.4	6.65	51.91	-0.633
Gbar_D03G018610	416	47327.1	9.71	46.6	-0.2
Gbar_D03G018620	111	12597.1	6.04	44.54	-0.461
Gbar_D04G000370	674	74877.3	6.4	50.32	-0.439
Gbar_D04G000750	1096	121398	6.19	60.56	-0.494
Gbar_D04G010510	304	33733.3	6.04	49.14	-0.739
Gbar_D04G017710	353	41142	9.15	34.67	-0.516
Gbar_D04G017720	365	42109.1	6.36	43.59	-0.418
Gbar_D05G001990	348	39781	8.73	41.05	-0.565
Gbar_D05G002000	338	38989	8.66	35.76	-0.625
Gbar_D05G003600	1062	119345	8.46	68.94	-0.559
Gbar_D05G007710	812	89878.8	7.26	48.06	-0.431
Gbar_D05G010550	680	75650	9.1	46.41	-0.455
Gbar_D05G014890	894	98751.1	6.06	68.41	-0.41
Gbar_D05G016190	734	79963.9	6.64	56.28	-0.475
Gbar_D05G016440	432	48835.7	5.41	49.53	-0.595
Gbar_D05G019190	967	107178	5.62	49.53	-0.429
Gbar_D05G020330	347	39507.4	7.25	46.53	-0.677
Gbar_D05G023500	578	63626.7	6.58	47.27	-0.344
Gbar_D06G004240	576	63372.7	6.25	43.77	-0.336
Gbar_D06G008640	1123	125436	6.13	76.34	-0.702
Gbar_D06G014580	740	80904.8	5.63	56.35	-0.426
Gbar_D07G001750	1117	124849	5.9	71.46	-0.669
Gbar_D07G003920	257	29330.3	8.54	39.87	-0.39
Gbar_D07G005410	860	95411.8	6.05	56.07	-0.637
Gbar_D07G014560	337	38727.1	9.24	63.53	-0.878
Gbar_D07G014930	693	77039.8	6.59	42.88	-0.503
Gbar_D07G016990	732	81578.5	5.87	48.1	-0.793
Gbar_D07G019930	783	87045.7	5.24	62.96	-0.398
Gbar_D07G025230	308	34205.4	5.77	42.78	-0.366
Gbar_D08G001690	350	39652.2	8.79	41.32	-0.738
Gbar_D08G008040	692	78466.1	8.67	52.67	-0.434
Gbar_D08G012260	302	33829.4	9.48	44.39	-0.593
Gbar_D08G025020	372	42847.2	9.34	50.44	-0.744
Gbar_D09G000790	905	99931.1	6.01	61.96	-0.43
Gbar_D09G007980	540	62009.2	6.88	46.75	-0.725
Gbar_D09G011220	797	89141.8	6.31	59.2	-0.458
Gbar_D09G014490	280	31365.7	6.3	46.76	-0.712
Gbar_D09G015760	727	80494.3	7.82	50.98	-0.399
Gbar_D10G002180	895	98301.6	7.68	46.3	-0.64
Gbar_D10G003020	687	75114.5	6.36	51.96	-0.357
Gbar_D10G004710	821	91136.3	5.94	70.71	-0.475
Gbar_D10G008570	673	74974.4	5.66	58.36	-0.507
Gbar_D10G009780	536	60734.1	8.75	33.22	-0.439
Gbar_D10G010520	158	18075.7	8.62	25.55	-0.531
Gbar_D10G011950	885	97197.2	5.89	54.02	-0.582
Gbar_D10G022310	717	79444.7	6.86	45.65	-0.398
Gbar_D11G002480	696	77535.8	6.26	52.15	-0.472
Gbar_D11G004290	862	95837.6	6.19	51.78	-0.568
Gbar_D11G010750	598	66480.8	6.59	50.76	-0.481
Gbar_D11G011180	392	44117.9	9.05	47.77	-0.814
Gbar_D11G020300	334	39483.3	9.93	44.3	-0.737
Gbar_D11G020340	583	66362.1	8.99	31.88	-0.233
Gbar_D11G020570	492	55591.2	7.51	50.16	-0.582
Gbar_D12G005340	793	87705.9	5.59	62.04	-0.345
Gbar_D12G006950	730	82457.2	7.19	38.77	-0.697
Gbar_D12G006960	585	65739.3	6.74	37.9	-0.535
Gbar_D12G006970	227	25503.8	6.74	39.79	-0.48
Gbar_D12G006980	261	28979	9.35	49.45	-0.593
Gbar_D12G006990	327	37102.2	8.04	37.33	-0.498
Gbar_D12G009410	883	98206.1	6.01	64.15	-0.468
Gbar_D12G012320	653	73344	6.57	46.38	-0.432
Gbar_D12G012810	370	42642.4	6.11	58.48	-0.781
Gbar_D12G018330	357	40051.1	8.92	41.54	-0.608
Gbar_D12G020840	668	74342.5	7.66	59.54	-0.594
Gbar_D12G022520	294	33971.6	9.02	32.56	-0.46
Gbar_D12G025240	410	45706.2	8.44	46.51	-0.633
Gbar_D13G001530	232	26203.6	9.61	46.95	-0.864
Gbar_D13G003430	375	42671.7	7.98	43.27	-0.374
Gbar_D13G003440	345	39598.2	9.32	38.81	-0.521
Gbar_D13G003670	276	31942.5	5.81	55.8	-1.128
Gbar_D13G007070	332	37327.2	9.07	43.13	-0.53
Gbar_D13G019020	348	39907.1	8.83	40.94	-0.602
Gbar_D13G019040	338	38502.5	8.52	35.88	-0.555
Gbar_D13G023400	356	40082.8	6.97	41.34	-0.628
Gbar_D13G025130	661	73003.8	8.59	42.44	-0.382
Gh_A01G005700	353	40567.2	9.21	40.24	-0.536
Gh_A01G006900	435	49712.4	8.67	26.94	-0.395
Gh_A01G068600	385	42611.4	6.71	46.56	-0.409
Gh_A01G116800	945	104116	5.21	51.73	-0.405
Gh_A01G122800	397	45409.4	6.57	42.32	-0.581
Gh_A01G124200	222	25269.5	9.71	48.87	-0.391
Gh_A01G204800	131	15251.7	9.77	29.9	-0.555
Gh_A01G205100	131	15153.6	9.77	33.82	-0.511
Gh_A01G230000	284	31752.8	5.88	57.52	-0.833
Gh_A02G003500	916	101287	6.69	53.2	-0.573
Gh_A02G113000	398	44553.7	7.29	53.25	-0.674
Gh_A02G117500	694	77669.7	6.21	59.41	-0.529
Gh_A02G189400	117	13383.8	10.41	34.14	-0.319
Gh_A02G191000	439	49062.7	9.7	36.89	-0.278
Gh_A02G191100	437	49523.2	10.14	39.26	-0.506
Gh_A02G191200	432	48715.5	9.87	41.64	-0.428
Gh_A02G191300	255	28761.1	8.78	32.48	-0.126
Gh_A02G191400	575	65309.2	8.83	48.54	-0.489
Gh_A03G034000	885	97645.2	6.65	52.22	-0.609
Gh_A03G044600	686	75475.7	8.37	50.76	-0.326
Gh_A03G115800	346	38422.7	9.5	40.31	-0.5
Gh_A03G138200	534	60606.4	9.01	42.08	-0.364
Gh_A03G218500	406	46411.1	5.65	41.13	-0.453
Gh_A03G218600	378	43313.1	6.35	43.01	-0.579
Gh_A03G220900	364	42012.6	8.91	35.44	-0.556
Gh_A03G221000	127	14755.2	9.89	25.84	-0.393
Gh_A03G221300	128	14924.4	9.82	32.18	-0.396
Gh_A03G245000	129	15028.5	9.79	29.03	-0.481
Gh_A04G075200	303	33663.3	6.26	48.95	-0.741
Gh_A04G146500	375	43666	9.21	40.73	-0.479
Gh_A04G146600	365	41888.8	6.42	40.07	-0.371
Gh_A04G146700	236	26865	9.47	47.43	-0.284
Gh_A05G014600	407	46910.4	9.36	42.6	-0.625
Gh_A05G061200	814	89885.6	6.69	49.45	-0.414
Gh_A05G090400	695	77309.8	8.78	47.02	-0.455
Gh_A05G132400	907	100103	5.98	68.22	-0.396
Gh_A05G144000	737	80601.9	6.57	55.1	-0.446
Gh_A05G146300	432	48847.8	5.56	47.81	-0.596
Gh_A05G150400	885	97413.3	6.8	45.57	-0.693
Gh_A05G171100	949	105290	5.76	52.37	-0.453
Gh_A05G182300	381	43284	6.71	46.44	-0.523
Gh_A05G215500	578	63408.4	6.25	47.71	-0.332
Gh_A05G415000	1146	127330	7	56.6	-0.464
Gh_A05G418700	674	74870.3	6.77	50.13	-0.45
Gh_A06G045000	576	63618.9	6.12	44.87	-0.331
Gh_A06G088600	1159	129173	6.11	76.76	-0.671
Gh_A06G157600	708	77361.2	5.77	56.65	-0.41
Gh_A07G016600	1121	125139	5.99	71.28	-0.667
Gh_A07G038400	259	29200.4	8.95	33.85	-0.248
Gh_A07G051800	859	95541.9	6.23	55.35	-0.653
Gh_A07G143400	337	38723.1	9.05	63.17	-0.866
Gh_A07G147200	650	72351.4	6.54	44.01	-0.512
Gh_A07G170200	765	85562.5	6.05	51.76	-0.868
Gh_A07G195700	745	83377.8	5.55	64.73	-0.425
Gh_A07G257500	308	34205.4	5.77	42.78	-0.366
Gh_A08G017100	330	37560.1	8.97	40.48	-0.75
Gh_A08G079700	677	76044.9	8.15	52.61	-0.51
Gh_A08G126100	417	46818.6	7.18	57.91	-0.719
Gh_A08G257200	511	58763.9	9.75	39.11	-0.597
Gh_A09G008600	749	82791.9	5.84	61.53	-0.421
Gh_A09G089400	548	62954.3	6.34	45.88	-0.667
Gh_A09G124300	797	88911.4	6.19	58.06	-0.46
Gh_A09G161800	283	31694.1	6.92	43.79	-0.707
Gh_A09G169500	708	77941.1	7.25	51.25	-0.428
Gh_A10G012500	883	97000	8	46.79	-0.66
Gh_A10G020900	686	75023.2	6.33	51.23	-0.373
Gh_A10G036100	874	96733.3	6.29	70.77	-0.41
Gh_A10G081700	588	66217.6	8.82	33.38	-0.365
Gh_A10G150400	914	100062	6.25	52.87	-0.55
Gh_A10G159000	669	74753.1	5.64	59.11	-0.516
Gh_A10G210600	685	75653.1	6.33	46.93	-0.436
Gh_A10G245700	158	18137.7	7.61	28.19	-0.608
Gh_A11G024700	697	77791	6.1	53.36	-0.475
Gh_A11G042500	861	95707.6	6.34	52.42	-0.573
Gh_A11G105100	691	77002.1	6.09	47.95	-0.421
Gh_A11G109700	420	47719.2	9.19	45.82	-0.802
Gh_A11G125600	705	79735.8	6.13	54.05	-0.573
Gh_A11G199500	348	40498.1	9.4	36.85	-0.889
Gh_A11G200000	585	66606.5	9.42	33.76	-0.324
Gh_A11G203200	492	55502	7.9	50.07	-0.587
Gh_A12G056600	1333	148403	5.94	53.98	-0.421
Gh_A12G072600	730	82599.6	8.14	38.18	-0.705
Gh_A12G072800	753	85119.6	8.77	34.99	-0.568
Gh_A12G072900	749	83187.3	9.42	41.25	-0.653
Gh_A12G085900	874	97086.9	5.95	63.13	-0.457
Gh_A12G129300	639	71504	6.31	47.37	-0.385
Gh_A12G135000	370	42819.6	6.02	59.71	-0.832
Gh_A12G192100	357	40037.1	8.79	41.77	-0.607
Gh_A12G239300	294	33904.6	8.86	33.37	-0.424
Gh_A12G267300	410	45629	8.74	49.09	-0.676
Gh_A13G017900	117	13758	9.37	37.67	-0.561
Gh_A13G036100	391	44572.8	7.97	40.92	-0.435
Gh_A13G036200	351	40294	9.37	37.77	-0.521
Gh_A13G038800	254	29245.5	5.88	38.72	-0.954
Gh_A13G053500	405	45612.6	9.36	46.31	-0.602
Gh_A13G196900	348	39902.2	9.1	43.72	-0.625
Gh_A13G197100	338	38432.5	8.63	34.42	-0.493
Gh_A13G241300	355	40118	7.56	43.43	-0.616
Gh_A13G258300	959	106090	9.3	48.82	-0.438
Gh_D01G005600	342	39294.7	9	36.87	-0.519
Gh_D01G006600	435	49562.3	8.85	30.61	-0.384
Gh_D01G064300	385	42675.4	6.47	47.8	-0.428
Gh_D01G113300	945	104095	5.19	53.07	-0.41
Gh_D01G121500	397	45447.5	6.58	43.84	-0.568
Gh_D01G123300	225	25784.1	9.81	51.39	-0.435
Gh_D01G203000	128	14952.4	9.93	30.35	-0.634
Gh_D01G224500	287	32385.8	6.49	63.09	-0.753
Gh_D02G004200	904	99529	6.6	50.65	-0.565
Gh_D02G104300	429	48265.9	8.39	46.62	-0.338
Gh_D02G131100	346	38300.5	9.33	36.66	-0.49
Gh_D02G235200	406	46463.3	5.8	41.52	-0.45
Gh_D02G235300	391	44678.8	8.47	42.71	-0.554
Gh_D02G237600	349	40471.3	9.1	39.5	-0.504
Gh_D02G237900	128	14796.3	9.63	30.26	-0.251
Gh_D02G238000	119	13839.2	9.72	14.93	-0.231
Gh_D02G260500	124	14615.1	9.85	35.19	-0.543
Gh_D03G019500	575	65143	8.95	48.42	-0.479
Gh_D03G019600	246	27611.1	8.95	37.19	-0.048
Gh_D03G019700	191	21892.5	6.08	56.66	-0.74
Gh_D03G019900	432	48749.6	10.04	41.27	-0.417
Gh_D03G020100	437	49611.4	10.17	39.7	-0.484
Gh_D03G020300	405	45856.2	9.94	34.9	-0.355
Gh_D03G020400	142	16272.6	9.2	26.68	-0.515
Gh_D03G022200	117	13499.9	10.28	39.61	-0.367
Gh_D03G095700	696	77960.2	6.32	61.41	-0.526
Gh_D03G100000	398	44376.5	7.93	50.55	-0.672
Gh_D03G152600	686	75526.7	8.37	50.13	-0.331
Gh_D03G163100	885	97750.3	6.57	52.22	-0.597
Gh_D04G003300	674	74993.4	6.32	50.8	-0.446
Gh_D04G006900	1102	122188	6.14	60.62	-0.509
Gh_D04G104600	304	33733.4	6.15	49.05	-0.741
Gh_D04G185000	372	43380.7	9.35	37.99	-0.502
Gh_D04G185100	365	42110	6.16	44.32	-0.418
Gh_D05G020000	348	39750.9	8.73	39.68	-0.572
Gh_D05G020100	296	34870.3	9.36	40.89	-0.777
Gh_D05G036900	1106	123623	6.32	68.47	-0.615
Gh_D05G076300	811	89745.6	7.27	48.61	-0.43
Gh_D05G146400	907	100086	6.01	68.94	-0.409
Gh_D05G159400	742	81038.2	7	58.29	-0.495
Gh_D05G161700	432	48863.8	5.41	49.33	-0.589
Gh_D05G166100	885	97326.3	7.2	44.56	-0.683
Gh_D05G188200	949	105193	5.7	51.34	-0.475
Gh_D05G199600	381	43306	6.4	46.49	-0.503
Gh_D05G232400	578	63626.7	6.58	47.27	-0.344
Gh_D06G044400	565	62034	6.12	44.46	-0.364
Gh_D06G088200	1155	128812	6.07	76.27	-0.684
Gh_D06G151900	732	80085.1	5.74	57.75	-0.419
Gh_D07G018000	1112	124347	5.85	70.58	-0.671
Gh_D07G039400	257	29296.3	8.54	39.02	-0.382
Gh_D07G052500	860	95460.9	6.02	56.18	-0.635
Gh_D07G142700	337	38727.1	9.24	63.53	-0.878
Gh_D07G147100	693	77119.9	6.49	43.12	-0.501
Gh_D07G168000	750	83708.7	6.07	46.6	-0.823
Gh_D07G193800	800	89071.1	5.41	64.18	-0.413
Gh_D07G255400	308	34205.4	5.77	42.78	-0.366
Gh_D08G016200	350	39735.3	8.84	40.28	-0.748
Gh_D08G074900	698	79060	8.99	51.67	-0.433
Gh_D08G119800	418	46920.6	8.51	54.61	-0.764
Gh_D08G248000	511	58695.8	9.73	44.14	-0.587
Gh_D09G007900	905	99940.1	5.98	63.09	-0.421
Gh_D09G084400	551	63196.4	6.52	44.02	-0.693
Gh_D09G098300	281	32110.4	5.68	38.78	-0.548
Gh_D09G116500	781	87500	6.31	60.2	-0.458
Gh_D09G146700	280	31374.7	6.34	46.39	-0.711
Gh_D09G160600	747	82628.7	7.29	49.82	-0.376
Gh_D10G021300	888	97480.5	7.44	46.63	-0.652
Gh_D10G029700	686	75042.3	6.27	52.81	-0.362
Gh_D10G046100	907	100463	5.95	69.38	-0.468
Gh_D10G086900	674	75075.4	5.54	58.11	-0.507
Gh_D10G099200	588	66597.9	8.68	30.87	-0.426
Gh_D10G106100	158	18075.7	8.62	25.55	-0.531
Gh_D10G122700	917	100603	6.28	54.26	-0.563
Gh_D10G233600	685	75554	6.51	47.01	-0.432
Gh_D11G024900	697	77619.8	6.18	51.7	-0.468
Gh_D11G042800	862	95766.6	6.19	52.18	-0.557
Gh_D11G105600	598	66430.7	6.59	49.76	-0.476
Gh_D11G110100	400	45093.9	8.69	47.69	-0.827
Gh_D11G126700	684	77490.4	6.16	54.67	-0.591
Gh_D11G203200	214	25099.6	9.51	31.07	-0.836
Gh_D11G203500	319	36457.8	9.38	34.53	-0.351
Gh_D11G207000	492	55591.2	7.51	50.16	-0.582
Gh_D12G071400	730	82565.3	7.44	38.21	-0.702
Gh_D12G071600	753	85033.4	8.72	35.12	-0.57
Gh_D12G071700	377	42512.8	9.42	44.96	-0.447
Gh_D12G071800	223	25227	9.47	40.22	-0.522
Gh_D12G071900	322	36438.4	8.11	44.05	-0.409
Gh_D12G072300	771	86458.1	9.32	43.73	-0.622
Gh_D12G077500	883	98266.2	6.01	64.07	-0.464
Gh_D12G129700	658	73723.4	6.47	45.49	-0.453
Gh_D12G135300	370	42642.4	6.11	58.48	-0.781
Gh_D12G187900	357	40051.1	8.92	41.54	-0.608
Gh_D12G210500	839	93492	6.36	55.15	-0.615
Gh_D12G261700	410	45622.1	8.37	48.4	-0.639
Gh_D13G017700	117	13758	9.37	37.67	-0.561
Gh_D13G037600	393	44849.1	8.42	42.76	-0.436
Gh_D13G037700	236	26887.8	9.58	52.16	-0.681
Gh_D13G037800	345	39598.2	9.32	38.81	-0.521
Gh_D13G040800	276	31913.5	5.94	54.83	-1.125
Gh_D13G077100	330	36974.5	8.98	43.13	-0.677
Gh_D13G199200	348	40005.3	9.02	42.09	-0.614
Gh_D13G199400	338	38543.6	8.79	35.81	-0.551
Gh_D13G241000	499	56286.6	9.77	41.34	-0.569
Gh_D13G244000	356	40024.8	7.58	40.79	-0.619
Gh_D13G262800	627	69366.9	8.38	42.28	-0.363
Ghe01G00550	347	39901.3	9	39.26	-0.548
Ghe01G00710	446	51137.9	7.54	26.43	-0.333
Ghe01G05720	120	14089.1	9.3	45.82	-0.613
Ghe01G07190	394	43578.3	6.34	45.72	-0.442
Ghe01G12380	945	104007	5.21	51.05	-0.406
Ghe01G13120	397	45409.4	6.57	42.32	-0.581
Ghe01G13280	234	26600	9.79	49.38	-0.459
Ghe01G23500	131	15226.6	9.61	29.15	-0.526
Ghe01G23530	131	15183.6	9.77	34.92	-0.515
Ghe01G26140	270	30084	5.81	58.57	-0.809
Ghe02G03280	865	95273.3	6.74	52.56	-0.646
Ghe02G04360	686	75503.7	8.37	50.89	-0.327
Ghe02G10500	365	40920.9	7.93	46.84	-0.624
Ghe02G20470	117	13411.8	10.51	36.98	-0.324
Ghe02G20640	268	30290.8	9.71	35.69	-0.524
Ghe02G20660	418	46979.2	9.83	36.51	-0.328
Ghe02G20670	142	16031	7.92	38.76	-0.546
Ghe02G20680	93	10675.4	7.89	38.71	-0.186
Ghe02G20690	457	51808.8	10.09	38.9	-0.55
Ghe02G20700	305	34626.7	9.62	37.88	-0.431
Ghe02G20710	1089	123321	9.53	43.33	-0.401
Ghe02G20720	641	73092.7	8.77	48.59	-0.326
Ghe03G00400	119	13811.2	9.96	32.88	-0.498
Ghe03G03060	128	14855.2	9.74	27.69	-0.407
Ghe03G03090	127	14679	9.69	24.57	-0.402
Ghe03G03100	349	40316	9.01	38.64	-0.48
Ghe03G03320	391	44878.9	6.59	41.95	-0.584
Ghe03G03330	408	46595.4	5.71	41.99	-0.449
Ghe03G15210	346	38408.8	9.51	39.6	-0.468
Ghe03G17790	535	60665.4	8.92	42.5	-0.358
Ghe03G30900	916	101488	7.09	53.83	-0.588
Ghe04G00670	674	74877.4	6.91	51.17	-0.457
Ghe04G12220	303	33704.3	6.26	46.87	-0.747
Ghe04G21370	372	43294.6	9.29	42.27	-0.474
Ghe04G21380	365	41888.8	6.42	40.07	-0.371
Ghe04G21390	212	24087.3	9.15	48.93	-0.472
Ghe04G23220	279	31272.8	6.12	42.29	-0.398
Ghe05G02070	348	39925.2	9.17	37.06	-0.597
Ghe05G11180	695	77324.8	8.93	46.85	-0.459
Ghe05G17900	885	97415.3	6.8	44.97	-0.695
Ghe05G21500	381	43340.1	6.86	47.62	-0.538
Ghe05G25170	578	63407.4	6.4	47.37	-0.332
Ghe06G05110	576	63317.6	6.4	43.99	-0.314
Ghe06G09840	1153	128565	6.05	75.68	-0.678
Ghe06G18120	740	80842.9	5.64	57.02	-0.415
Ghe07G04150	259	29200.4	8.95	33.85	-0.248
Ghe07G16140	337	38671	9.06	63.95	-0.885
Ghe07G19240	763	85355.4	6.05	51.54	-0.864
Ghe07G30260	308	34205.4	5.77	42.78	-0.366
Ghe08G01760	350	39614.3	8.76	40.75	-0.703
Ghe08G13180	417	46739.5	7.17	56.96	-0.68
Ghe08G29110	511	58687.8	9.73	40.97	-0.589
Ghe09G11220	547	62869.2	6.6	44.78	-0.691
Ghe09G12850	281	32018.9	5.08	39.97	-0.592
Ghe09G13390	197	22600	4.49	39.69	-0.593
Ghe09G14780	793	88445.9	6.19	58.01	-0.45
Ghe09G18880	281	31390.7	6.53	44.3	-0.719
Ghe09G19750	708	77883	7	50.53	-0.434
Ghe10G02190	889	97741.9	7.99	47.46	-0.658
Ghe10G13200	142	15766.9	6.11	39.43	-0.263
Ghe10G14880	917	100367	6.19	51.57	-0.555
Ghe10G17370	588	66280.7	8.89	34.09	-0.371
Ghe10G27470	685	75609	6.33	46.34	-0.436
Ghe10G32190	396	44779.3	8.85	35.05	0.275
Ghe11G11750	399	45009	9.03	48.22	-0.834
Ghe11G21560	296	34908.9	9.42	40.35	-0.659
Ghe11G21620	557	63271.5	9.14	28.87	-0.266
Ghe11G22000	444	50154.9	7.65	46.8	-0.575
Ghe11G30260	183	20477.7	6.73	24.63	0.228
Ghe12G05960	1027	114498	5.87	57.61	-0.412
Ghe12G13000	749	83195.3	9.42	41.98	-0.651
Ghe12G13030	211	24018.4	6.75	40.73	-0.45
Ghe12G13040	849	95776.7	9.38	41.17	-0.477
Ghe12G13050	738	83587.9	8.77	36.27	-0.571
Ghe12G13070	523	58755.4	6.35	30.6	-0.456
Ghe12G15340	661	74042.7	6.44	45.01	-0.449
Ghe12G15930	370	42805.5	6.02	59.3	-0.838
Ghe12G22140	357	40036.1	8.93	42.47	-0.607
Ghe12G27300	294	33890.5	8.86	34.83	-0.424
Ghe12G30290	358	39790.7	8.81	46.59	-0.585
Ghe13G01880	117	13758	9.37	37.67	-0.561
Ghe13G04150	391	44624.9	8.23	41.72	-0.432
Ghe13G04160	284	32424.1	9.35	47.86	-0.502
Ghe13G04180	345	39628.2	9.32	38.56	-0.528
Ghe13G04500	276	31855.6	6.44	54.73	-1.106
Ghe13G08390	345	38540.5	9.08	45.86	-0.607
Ghe13G23960	124	14581.5	7.66	46	-0.624
Ghe13G23990	338	38492.6	8.67	32.62	-0.504
Ghe13G28030	979	108332	8.97	49.26	-0.441
Ghe13G29730	355	40074.8	6.56	43.69	-0.614
Godar.A01G007400	353	40585.2	9.27	39.15	-0.545
Godar.A01G008700	410	46874	6.5	27.64	-0.358
Godar.A01G076000	264	29285.9	6.47	44.65	-0.717
Godar.A01G124800	919	101275	5.27	51.64	-0.417
Godar.A01G131200	377	43189.6	5.94	40.01	-0.595
Godar.A01G132400	225	25681.9	9.81	49.41	-0.439
Godar.A01G234400	284	31752.8	5.88	57.52	-0.833
Godar.A02G003600	916	101149	6.44	53.41	-0.565
Godar.A02G113200	365	40995.1	7.93	47.27	-0.624
Godar.A02G117700	694	77703.7	6.21	59.26	-0.531
Godar.A02G190800	117	13383.8	10.41	34.14	-0.319
Godar.A02G192500	405	45580.6	9.85	36.5	-0.345
Godar.A02G192700	457	51788.8	10.09	39.32	-0.547
Godar.A02G192800	432	48715.5	9.87	41.64	-0.428
Godar.A02G192900	351	39454.1	9.66	33.03	-0.374
Godar.A02G193000	977	110633	9.13	46.99	-0.235
Godar.A03G035600	829	91071.7	7.02	52.48	-0.619
Godar.A03G046000	670	73566.4	8.2	49.37	-0.33
Godar.A03G120600	346	38456.7	9.5	40.31	-0.503
Godar.A03G144900	534	60618.4	9.04	42.45	-0.371
Godar.A03G230800	408	46731.6	6.01	40.38	-0.463
Godar.A03G230900	391	44726.7	6.4	42.96	-0.566
Godar.A03G233000	349	40344.1	9.01	38.21	-0.473
Godar.A03G233100	127	14679	9.69	24.57	-0.402
Godar.A03G233400	128	14924.4	9.82	32.18	-0.396
Godar.A03G258400	119	13811.2	9.96	32.88	-0.498
Godar.A04G086700	303	33663.3	6.26	48.95	-0.741
Godar.A04G162200	375	43666	9.21	40.73	-0.479
Godar.A04G162300	365	41858.8	6.42	41.27	-0.364
Godar.A04G162500	119	13640.8	9.78	55.34	-0.324
Godar.A04G178600	251	28251.5	6.76	36.58	-0.398
Godar.A05G020700	348	40038.4	9.23	37.5	-0.609
Godar.A05G037000	1104	123223	6.24	68.97	-0.599
Godar.A05G079800	772	84966	6.5	50.17	-0.38
Godar.A05G110300	697	77814.4	9.09	49.44	-0.485
Godar.A05G155900	904	99685.2	6.09	68.9	-0.397
Godar.A05G169600	751	82272.6	6.61	56.88	-0.492
Godar.A05G172200	462	52027.6	5.98	46.66	-0.571
Godar.A05G177000	885	97413.3	6.8	45.57	-0.693
Godar.A05G200100	950	105278	5.71	52.16	-0.447
Godar.A05G211600	381	43300.1	6.71	45.43	-0.509
Godar.A05G246300	578	63408.4	6.25	47.71	-0.332
Godar.A05G457200	1107	122582	6.34	58.12	-0.501
Godar.A05G461700	674	74902.4	6.77	50.1	-0.454
Godar.A06G049200	576	63420.7	6	44.45	-0.323
Godar.A06G096200	1157	128973	6.17	77.11	-0.669
Godar.A06G165600	704	76476.1	5.49	54.82	-0.365
Godar.A07G017400	1121	125120	5.99	71.56	-0.66
Godar.A07G041500	241	27254	8.94	39.47	-0.381
Godar.A07G056300	859	95607.1	6.17	55.41	-0.644
Godar.A07G155700	337	38697	9.05	64.31	-0.88
Godar.A07G159600	693	77040.7	6.46	44.57	-0.506
Godar.A07G208200	803	89714.9	5.53	64.38	-0.426
Godar.A07G269800	308	34205.4	5.77	42.78	-0.366
Godar.A08G018400	330	37491	8.88	40.48	-0.738
Godar.A08G084700	676	76067	8.29	52.05	-0.513
Godar.A08G129100	367	41047.2	7.69	51.26	-0.653
Godar.A08G266700	511	58876.1	9.73	40.44	-0.578
Godar.A09G009700	897	99111.1	5.85	61.95	-0.418
Godar.A09G094800	548	62988.3	6.34	45.88	-0.669
Godar.A09G114800	224	25501.5	4.48	34.15	-0.432
Godar.A09G133400	793	88380.8	6.12	58.35	-0.454
Godar.A09G172900	273	30323.6	6.21	49.31	-0.646
Godar.A09G180900	708	77899.1	7	49.98	-0.427
Godar.A10G024700	883	96999.1	8.21	46.1	-0.66
Godar.A10G033200	685	74957.3	6.33	50.29	-0.356
Godar.A10G050900	907	100428	5.95	70.8	-0.468
Godar.A10G109700	588	66281.6	8.82	33.27	-0.371
Godar.A10G181000	914	100064	6.28	52.72	-0.551
Godar.A10G190900	669	74787.2	5.64	59.81	-0.519
Godar.A10G249300	654	71992.9	6.3	45.42	-0.407
Godar.A10G291000	158	18171.7	7.61	27.51	-0.619
Godar.A11G027500	697	77790	6.18	53.08	-0.475
Godar.A11G046100	858	95420.3	6.34	52.69	-0.572
Godar.A11G112000	691	77001.2	6.23	47.82	-0.421
Godar.A11G117300	420	47719.2	9.19	45.82	-0.802
Godar.A11G135400	705	79684.8	6.16	54.13	-0.57
Godar.A11G214200	324	37613.6	9.06	39.68	-0.909
Godar.A11G214700	557	63335.7	9.11	29.03	-0.266
Godar.A11G218000	492	55544.1	7.9	50.07	-0.577
Godar.A12G056800	822	91393	6.04	60.56	-0.415
Godar.A12G074300	704	79534	7.16	38.42	-0.662
Godar.A12G074500	753	85082.6	8.71	35.51	-0.567
Godar.A12G074600	631	70778.6	9.68	41.92	-0.479
Godar.A12G074700	268	30614.9	5.58	40.89	-0.263
Godar.A12G074800	749	83140.3	9.42	41.51	-0.648
Godar.A12G086900	874	97131	5.95	62.91	-0.448
Godar.A12G130700	661	73922.5	6.52	44.59	-0.452
Godar.A12G135900	370	42831.6	6.02	59.89	-0.818
Godar.A12G195100	357	40037.1	8.79	41.77	-0.607
Godar.A12G244500	322	37133.4	9.09	34.47	-0.378
Godar.A12G274700	410	45629	8.74	49.09	-0.676
Godar.A13G015400	117	13758	9.37	37.67	-0.561
Godar.A13G037900	391	44602.8	7.97	40.9	-0.432
Godar.A13G038000	236	26933.8	9.58	52.16	-0.679
Godar.A13G038100	351	40310	9.37	36.87	-0.505
Godar.A13G040900	324	37505.9	5.28	56.87	-0.868
Godar.A13G056600	345	38554.5	9.08	45.86	-0.607
Godar.A13G205600	348	39872.2	9.1	43.47	-0.618
Godar.A13G205800	338	38404.5	8.75	33.46	-0.484
Godar.A13G268200	654	72501.2	8.88	45.19	-0.391
Godar.D01G006200	342	39297.7	8.91	36.42	-0.502
Godar.D01G007200	365	41519.9	6.35	28.54	-0.259
Godar.D01G077400	264	29349	6.91	44.15	-0.747
Godar.D01G130600	945	104181	5.22	53.74	-0.411
Godar.D01G137900	397	45419.5	6.58	43	-0.573
Godar.D01G139200	225	25811.1	9.81	49.68	-0.447
Godar.D01G224500	131	15165.5	9.51	27.55	-0.549
Godar.D01G248000	284	31771.9	6.22	57.65	-0.855
Godar.D02G000200	904	99511	6.6	50.87	-0.562
Godar.D02G114300	534	60522.2	8.92	43.54	-0.367
Godar.D02G140800	346	38300.5	9.33	36.66	-0.49
Godar.D02G260700	406	46513.4	5.71	41.28	-0.444
Godar.D02G260800	391	44677.9	8.8	41.5	-0.555
Godar.D02G263300	349	40441.2	9.1	39.74	-0.497
Godar.D02G263600	93	10942.8	9.85	15.39	-0.463
Godar.D02G263700	128	14728.1	9.44	30.02	-0.355
Godar.D02G288300	115	13670	10.18	37.15	-0.93
Godar.D03G020900	535	60424.8	9.02	45.71	-0.439
Godar.D03G021000	177	20152.4	6.21	59.85	-0.767
Godar.D03G021100	147	16548.7	8.83	45.08	-0.42
Godar.D03G021200	432	48749.6	10.04	41.27	-0.417
Godar.D03G021400	389	44049	10.05	37.5	-0.522
Godar.D03G021500	324	36623.5	10.04	38.05	-0.398
Godar.D03G021600	280	31909.3	9.38	41.75	-0.581
Godar.D03G023500	117	13499.9	10.28	39.61	-0.367
Godar.D03G110300	696	77909.1	6.23	61.17	-0.521
Godar.D03G114400	398	44376.5	7.93	50.55	-0.672
Godar.D03G170000	686	75606.8	8.37	51.16	-0.337
Godar.D03G181100	865	95226.2	6.46	51.25	-0.637
Godar.D04G005200	591	65681.1	6.87	51.15	-0.445
Godar.D04G008800	1102	121745	6.3	60.67	-0.48
Godar.D04G119200	304	33733.3	6.04	49.14	-0.739
Godar.D04G198300	372	43428.8	9.35	38.35	-0.506
Godar.D04G198400	365	42109.1	6.36	43.59	-0.418
Godar.D04G198500	126	14482.8	9.45	55.34	-0.182
Godar.D04G198800	124	13970.9	8.43	52.75	-0.256
Godar.D05G021400	348	39781	8.73	41.05	-0.565
Godar.D05G021500	338	38989	8.66	35.76	-0.625
Godar.D05G038800	1106	123508	6.32	68.9	-0.62
Godar.D05G081200	812	89938.9	7.26	47.29	-0.426
Godar.D05G110200	695	77064.5	8.66	46.03	-0.422
Godar.D05G159600	904	99728.1	6.06	68.7	-0.411
Godar.D05G176000	743	81275.4	7.69	58.74	-0.537
Godar.D05G178600	461	51963.4	5.8	48.15	-0.556
Godar.D05G183400	885	97356.4	7.44	45.89	-0.683
Godar.D05G206800	867	96370.2	5.67	52.22	-0.496
Godar.D05G219400	381	43306	6.4	46.49	-0.503
Godar.D05G255500	578	63626.7	6.58	47.27	-0.344
Godar.D06G051200	576	63372.7	6.25	43.77	-0.336
Godar.D06G097900	1153	128690	6.13	76.22	-0.688
Godar.D06G169200	740	80904.8	5.63	56.35	-0.426
Godar.D07G017700	1117	124849	5.9	71.46	-0.669
Godar.D07G041900	257	29282.3	8.54	38.28	-0.383
Godar.D07G057400	860	95416.8	6.02	56.1	-0.628
Godar.D07G158300	339	38983.3	9.24	64.35	-0.894
Godar.D07G162700	693	77039.8	6.59	42.88	-0.503
Godar.D07G216500	777	86557.4	5.41	63.49	-0.381
Godar.D07G281000	308	34205.4	5.77	42.78	-0.366
Godar.D08G018700	350	39696.3	8.84	41.67	-0.737
Godar.D08G089600	585	65596.4	8.67	50.69	-0.447
Godar.D08G138000	418	46920.6	8.51	54.61	-0.764
Godar.D08G281000	511	58797.9	9.73	43.73	-0.596
Godar.D09G009500	905	99989.1	5.95	62.22	-0.433
Godar.D09G097000	540	62094.3	7.07	47.19	-0.734
Godar.D09G130600	797	89113.8	6.24	59.2	-0.457
Godar.D09G165700	280	31365.7	6.3	46.76	-0.712
Godar.D09G179400	708	78053.4	7	50.12	-0.426
Godar.D10G024500	901	98992.3	7.44	46.75	-0.638
Godar.D10G033000	687	75144.5	6.36	52.08	-0.358
Godar.D10G049900	907	100472	5.98	69.43	-0.468
Godar.D10G096100	673	75004.4	5.6	58.49	-0.518
Godar.D10G109400	588	66611.9	8.68	31.2	-0.426
Godar.D10G117400	158	18075.7	8.62	25.55	-0.531
Godar.D10G134800	917	100518	6.16	54.46	-0.563
Godar.D10G259200	685	75670.2	6.54	47.39	-0.428
Godar.D11G027200	696	77536.7	6.18	52.43	-0.472
Godar.D11G045600	862	95837.6	6.19	51.78	-0.568
Godar.D11G112900	598	66508.8	6.71	50.76	-0.482
Godar.D11G118100	392	44117.9	9.05	47.77	-0.814
Godar.D11G218000	207	24204.6	9.57	31.01	-0.819
Godar.D11G218300	583	66362.1	8.99	31.88	-0.233
Godar.D11G221600	492	55591.2	7.51	50.16	-0.582
Godar.D12G058500	822	91042.6	5.84	62.25	-0.385
Godar.D12G076100	730	82457.2	7.19	38.77	-0.697
Godar.D12G076200	741	83823.1	8.54	35.77	-0.554
Godar.D12G076300	547	61798.5	9.24	48.17	-0.439
Godar.D12G082200	883	98252.2	6.01	63.68	-0.465
Godar.D12G137800	661	74013.6	6.47	45.67	-0.45
Godar.D12G144000	370	42624.4	6.11	56.93	-0.775
Godar.D12G202700	357	40051.1	8.92	41.54	-0.608
Godar.D12G229800	840	93611.1	6.36	54.69	-0.625
Godar.D12G254600	322	37218.5	9.2	33.64	-0.419
Godar.D12G283900	299	33391	9.37	41.08	-0.426
Godar.D13G019600	117	13772	9.37	36.02	-0.56
Godar.D13G041200	396	45004.6	8.46	41.69	-0.344
Godar.D13G041300	236	26905.8	9.58	52.16	-0.689
Godar.D13G041400	351	40263.9	9.37	38.02	-0.514
Godar.D13G043700	276	31914.5	5.81	54.83	-1.125
Godar.D13G082600	332	37327.2	9.07	43.13	-0.53
Godar.D13G217000	348	39907.1	8.83	40.94	-0.602
Godar.D13G217200	338	38444.4	8.67	35.31	-0.539
Godar.D13G260300	463	51774.3	9.83	42.87	-0.602
Godar.D13G263500	356	40038.8	6.96	41.88	-0.629
Godar.D13G282100	661	72976.8	8.59	42.44	-0.378
Gomus.A01G006100	353	40559	9.08	39.44	-0.535
Gomus.A01G007100	402	46020.9	6.02	25.69	-0.36
Gomus.A01G070900	423	46943.7	7.43	46.62	-0.267
Gomus.A01G117200	945	103986	5.28	51.17	-0.405
Gomus.A01G123500	397	45409.4	6.57	42.32	-0.581
Gomus.A01G124700	225	25681.9	9.81	49.41	-0.439
Gomus.A01G197200	131	15251.7	9.77	29.9	-0.555
Gomus.A01G197500	131	15153.6	9.77	35.14	-0.534
Gomus.A01G221000	284	31868	5.99	59.11	-0.829
Gomus.A02G003600	916	101199	6.62	53.32	-0.578
Gomus.A02G106100	365	40965	7.93	47.55	-0.631
Gomus.A02G110800	694	77651.7	6.21	60.15	-0.525
Gomus.A02G177400	117	13383.8	10.41	34.14	-0.319
Gomus.A02G179000	418	46965.2	9.83	36.51	-0.329
Gomus.A02G179100	437	49559.3	10.14	39.7	-0.514
Gomus.A02G179200	432	48712.5	9.87	42.09	-0.429
Gomus.A02G179300	351	39454.1	9.66	33.03	-0.374
Gomus.A02G179400	575	65408.3	8.89	49.68	-0.496
Gomus.A03G036100	865	95275.3	6.74	52.28	-0.649
Gomus.A03G045900	686	75588.8	8.37	50.47	-0.335
Gomus.A03G112000	346	38395.7	9.5	41.18	-0.492
Gomus.A03G133200	535	60665.4	8.97	42.18	-0.363
Gomus.A03G208700	408	46595.4	5.71	41.99	-0.449
Gomus.A03G208800	391	44756.7	6.4	44.1	-0.558
Gomus.A03G210900	349	40344.1	9.01	38.21	-0.473
Gomus.A03G211000	127	14678.1	9.83	25.24	-0.402
Gomus.A03G211300	128	14924.4	9.82	32.18	-0.396
Gomus.A03G236300	119	13811.2	9.96	32.88	-0.498
Gomus.A04G083100	303	33690.3	6.26	48.95	-0.75
Gomus.A04G154100	375	43666	9.21	40.73	-0.479
Gomus.A04G154200	365	41858.7	6.42	40.07	-0.378
Gomus.A04G170400	251	28221.4	6.51	36.09	-0.437
Gomus.A05G020900	348	39905.2	9.17	37.61	-0.592
Gomus.A05G037500	1104	123237	6.24	69.21	-0.612
Gomus.A05G079200	814	89939.6	6.7	49.34	-0.419
Gomus.A05G109600	697	77874.4	9.03	49.24	-0.484
Gomus.A05G155400	907	100028	6.01	69.19	-0.404
Gomus.A05G169700	751	82214.6	6.61	57.04	-0.488
Gomus.A05G172100	432	48861.8	5.56	47.12	-0.596
Gomus.A05G176800	885	97374.3	6.66	45.14	-0.686
Gomus.A05G200700	949	105250	5.62	52.42	-0.443
Gomus.A05G212500	381	43231	6.54	46.87	-0.505
Gomus.A05G246100	578	63456.4	6.12	48.6	-0.34
Gomus.A05G442500	1109	122819	6.43	58.44	-0.513
Gomus.A05G446600	674	74830.3	6.91	49.97	-0.45
Gomus.A06G045000	576	63459.8	6.25	45.27	-0.336
Gomus.A06G085800	1148	128007	6.23	74.85	-0.675
Gomus.A06G146400	740	80973.1	5.96	56.97	-0.421
Gomus.A07G017200	1121	125243	5.99	71.26	-0.667
Gomus.A07G039700	259	29200.4	8.95	33.85	-0.248
Gomus.A07G053800	859	95605.1	6.17	55.29	-0.651
Gomus.A07G147300	337	38739.1	9.04	63.17	-0.891
Gomus.A07G150700	693	77051.7	6.49	43.83	-0.509
Gomus.A07G169700	765	85590.6	6.05	51.65	-0.865
Gomus.A07G199700	806	90093.4	5.59	65.36	-0.438
Gomus.A07G258100	308	34205.4	5.77	42.78	-0.366
Gomus.A08G017700	330	37505	8.88	41.47	-0.738
Gomus.A08G123500	397	44642.4	8.92	57.33	-0.698
Gomus.A08G249400	511	58702.9	9.71	40.12	-0.583
Gomus.A09G008100	821	90706.6	5.75	60.22	-0.423
Gomus.A09G080100	548	62940.3	6.34	46.23	-0.667
Gomus.A09G094600	224	25423.4	4.64	35.94	-0.499
Gomus.A09G115300	797	88955.5	6.19	57.21	-0.459
Gomus.A09G152800	275	30509.8	6.21	49.03	-0.629
Gomus.A09G160600	708	77913.1	7	49.71	-0.427
Gomus.A10G023500	883	97000	8	46.79	-0.66
Gomus.A10G032000	686	75022.3	6.33	51.73	-0.362
Gomus.A10G048300	907	100329	5.9	70.17	-0.464
Gomus.A10G103700	401	44788.5	9.38	30.09	-0.21
Gomus.A10G166600	914	100098	6.28	52.72	-0.552
Gomus.A10G175100	673	75169.7	5.64	59.23	-0.501
Gomus.A10G226800	685	75578.9	6.33	46.34	-0.44
Gomus.A10G262700	158	18137.7	7.61	28.19	-0.608
Gomus.A11G027200	697	77879.1	6.03	53.25	-0.483
Gomus.A11G045400	859	95449.2	6.34	52.58	-0.577
Gomus.A11G108300	718	80194.8	6.54	47.32	-0.47
Gomus.A11G113300	399	45069	9.07	48.05	-0.844
Gomus.A11G130300	705	79645.7	6.13	53.86	-0.573
Gomus.A11G203700	389	45332.6	9.45	43.86	-0.836
Gomus.A11G204100	493	56051.4	9.21	30.14	-0.252
Gomus.A11G207400	492	55502	7.9	50.07	-0.587
Gomus.A12G055700	822	91307.9	5.98	60.16	-0.41
Gomus.A12G071200	446	51589	8.72	41.67	-0.828
Gomus.A12G071300	222	24383	4.92	32.89	-0.509
Gomus.A12G071500	731	82565.8	8.87	34.14	-0.548
Gomus.A12G071600	749	83172.3	9.42	40.56	-0.644
Gomus.A12G082300	874	97129	5.91	63.56	-0.448
Gomus.A12G122300	661	74027.8	6.47	44.67	-0.425
Gomus.A12G127500	370	42819.6	6.02	59.71	-0.832
Gomus.A12G183400	357	40037.1	8.79	41.77	-0.607
Gomus.A12G263900	410	45629	8.74	49.09	-0.676
Gomus.A13G016800	117	13758	9.37	37.67	-0.561
Gomus.A13G038900	313	35701.2	9.14	37.63	-0.372
Gomus.A13G039000	242	27644.7	9.51	49.25	-0.648
Gomus.A13G039200	351	40294	9.37	37.77	-0.521
Gomus.A13G042000	276	31855.6	6.44	54.73	-1.106
Gomus.A13G057100	405	45640.6	9.41	46.68	-0.604
Gomus.A13G200300	348	39902.2	9.1	43.72	-0.625
Gomus.A13G200500	334	37972	8.86	34.72	-0.489
Gomus.A13G247800	355	40118	7.56	43.43	-0.616
Gomus.A13G265200	654	72557.4	8.82	44.89	-0.378
Gomus.D01G006400	353	40567.1	9.07	39.23	-0.541
Gomus.D01G007600	410	46726.9	7.56	29.94	-0.345
Gomus.D01G074800	429	47914.5	6.39	47.68	-0.258
Gomus.D01G125000	945	104035	5.29	52.45	-0.406
Gomus.D01G132800	397	45367.4	6.54	42.1	-0.561
Gomus.D01G134000	225	25784.1	9.81	51.39	-0.435
Gomus.D01G215200	131	15188.7	9.82	27.37	-0.491
Gomus.D01G239300	284	31771.9	6.22	57.65	-0.855
Gomus.D02G004400	904	99511	6.6	50.87	-0.562
Gomus.D02G111800	534	60453.1	8.87	43.54	-0.36
Gomus.D02G138400	346	38298.6	9.52	36.45	-0.492
Gomus.D02G249300	406	46463.4	5.9	42.36	-0.451
Gomus.D02G249400	391	44746.9	8.18	43.15	-0.564
Gomus.D02G251800	134	15676.5	9.67	27.85	-0.29
Gomus.D02G251900	349	40441.2	9.1	39.74	-0.497
Gomus.D02G252300	133	15255.8	9.48	30.48	-0.271
Gomus.D02G252400	117	13526.9	9.72	15.66	-0.267
Gomus.D02G277200	119	13884.3	10	27.21	-0.577
Gomus.D03G020000	306	34215.9	8.07	51.14	-0.306
Gomus.D03G020100	264	30527.6	8.85	45.59	-0.657
Gomus.D03G020200	246	27569	8.95	37.19	-0.066
Gomus.D03G020300	147	16534.6	8.83	45.08	-0.422
Gomus.D03G020400	432	48749.6	10.04	41.27	-0.417
Gomus.D03G020500	437	49599.4	10.18	39.42	-0.497
Gomus.D03G020600	417	47249.9	10	36.74	-0.338
Gomus.D03G020700	287	32737.2	9.24	41.72	-0.582
Gomus.D03G022500	117	13500.8	10.12	40.58	-0.363
Gomus.D03G096500	696	77877	6.23	61.17	-0.522
Gomus.D03G100800	398	44375.6	8.82	49.29	-0.673
Gomus.D03G152900	686	75564.7	8.37	50.97	-0.346
Gomus.D03G163700	865	95371.4	6.91	52.06	-0.646
Gomus.D04G005200	674	74925.4	6.46	51.12	-0.43
Gomus.D04G009000	1102	121822	6.34	60.95	-0.483
Gomus.D04G114000	304	33733.3	6.04	49.14	-0.739
Gomus.D05G020800	348	39709.8	8.61	39.9	-0.555
Gomus.D05G020900	338	38989	8.66	35.76	-0.625
Gomus.D05G038200	1106	123684	6.38	68.24	-0.628
Gomus.D05G081100	812	89926.8	7.26	48.65	-0.433
Gomus.D05G111100	695	77064.5	8.66	46.03	-0.422
Gomus.D05G158000	907	100122	5.96	68.19	-0.404
Gomus.D05G172000	744	81104.2	6.5	55.31	-0.489
Gomus.D05G174500	432	48875.8	5.41	48.85	-0.577
Gomus.D05G179100	885	97256.2	7.44	44.78	-0.685
Gomus.D05G202500	1000	110982	5.74	49.98	-0.416
Gomus.D05G213900	347	39493.3	7.25	47.64	-0.678
Gomus.D05G248000	578	63598.7	6.4	47.27	-0.342
Gomus.D06G047800	576	63306.5	6	43.35	-0.356
Gomus.D06G093100	1149	128160	6.19	75.83	-0.676
Gomus.D06G159800	740	80918.9	5.63	56.41	-0.426
Gomus.D07G017300	1121	125218	6.02	71.1	-0.66
Gomus.D07G041100	257	29238.2	8.49	40.62	-0.363
Gomus.D07G055800	860	95460.9	6.08	56.08	-0.635
Gomus.D07G152800	337	38727.1	9.24	63.53	-0.878
Gomus.D07G157200	693	77049.8	6.59	42.88	-0.504
Gomus.D07G178500	762	85140.3	6.14	46.9	-0.844
Gomus.D07G206300	800	89046.1	5.36	63.57	-0.405
Gomus.D07G268400	308	34205.4	5.77	42.78	-0.366
Gomus.D08G018100	350	39659.2	8.84	42.22	-0.727
Gomus.D08G086900	677	76294.3	8.72	52.64	-0.537
Gomus.D08G133100	302	33768.4	9.51	43.35	-0.581
Gomus.D08G271700	511	58596.7	9.76	42.55	-0.561
Gomus.D09G008300	905	99956.1	6.01	62.08	-0.434
Gomus.D09G088700	551	63210.4	6.52	44	-0.699
Gomus.D09G103100	281	32112.4	5.68	40.15	-0.565
Gomus.D09G121800	797	89158.8	6.31	59.35	-0.461
Gomus.D09G155000	280	31374.7	6.34	46.39	-0.711
Gomus.D09G169000	708	78067.3	6.82	50.65	-0.426
Gomus.D10G024800	888	97546.6	7.01	46.5	-0.643
Gomus.D10G033300	688	75192.5	6.25	53.26	-0.356
Gomus.D10G050500	907	100463	6	68.96	-0.468
Gomus.D10G095300	673	75018.4	5.6	58.72	-0.512
Gomus.D10G107700	530	59888.1	8.44	30.99	-0.415
Gomus.D10G115000	158	18075.7	8.62	25.55	-0.531
Gomus.D10G130900	917	100573	6.19	54.32	-0.559
Gomus.D10G244300	685	75637.1	6.54	46.9	-0.438
Gomus.D11G026800	697	77637.8	6.18	51.7	-0.472
Gomus.D11G044200	862	95920.7	6.28	52.09	-0.576
Gomus.D11G110400	723	80743.6	7.63	45.28	-0.457
Gomus.D11G115200	400	45103.9	8.69	46.59	-0.829
Gomus.D11G132000	684	77454.3	6.16	54.91	-0.6
Gomus.D11G212100	327	38295.6	8.33	40.88	-0.623
Gomus.D11G212300	557	63400.6	9	31.22	-0.269
Gomus.D11G215500	492	55591.2	7.51	50.16	-0.582
Gomus.D12G027900	112	12833.8	9.51	43.15	-0.509
Gomus.D12G056500	822	91099.6	5.81	61.18	-0.388
Gomus.D12G073500	730	82457.2	7.19	38.77	-0.697
Gomus.D12G073600	748	84676.9	8.65	35.75	-0.568
Gomus.D12G073700	483	54912.9	9.34	35.02	-0.441
Gomus.D12G073800	341	38669.9	8.69	48.21	-0.508
Gomus.D12G073900	461	51355.7	9.6	45.57	-0.574
Gomus.D12G078300	879	97667.5	6.01	63.74	-0.459
Gomus.D12G131100	661	73991.7	6.44	45.49	-0.434
Gomus.D12G137200	370	42611.5	6.32	56.6	-0.781
Gomus.D12G194700	357	40123.2	8.78	42.08	-0.617
Gomus.D12G220400	698	78050.7	7.34	56.93	-0.638
Gomus.D12G275600	299	33460.1	9.54	41.56	-0.475
Gomus.D13G019000	117	13742.9	9.25	38.4	-0.489
Gomus.D13G040500	393	44849.2	8.42	43.07	-0.423
Gomus.D13G040600	236	26905.8	9.58	52.16	-0.689
Gomus.D13G040900	351	40263.9	9.37	38.02	-0.514
Gomus.D13G043900	276	31914.5	5.81	54.83	-1.125
Gomus.D13G080600	345	38467.3	9.17	44.5	-0.603
Gomus.D13G208900	348	39907.1	8.83	40.94	-0.602
Gomus.D13G209100	334	38083.1	8.99	36.12	-0.548
Gomus.D13G252800	421	46991.7	9.69	40.98	-0.567
Gomus.D13G256300	356	40024.8	7.58	41.1	-0.619
Gomus.D13G275400	660	73006.8	8.67	42.03	-0.395
Gorai.001G017000	1127	125960	6.08	71.97	-0.67
Gorai.001G040300	257	29192.2	8.49	37.98	-0.361
Gorai.001G054600	860	95416.9	6.14	55.14	-0.635
Gorai.001G150200	337	38734.1	9.24	62.71	-0.895
Gorai.001G153900	693	76967.7	6.57	42.72	-0.502
Gorai.001G184300	764	85367.6	6.18	48.13	-0.836
Gorai.001G204500	802	89348.4	5.41	63.89	-0.415
Gorai.001G273500	308	34217.4	5.77	44.88	-0.349
Gorai.002G006500	353	40567.1	9.07	39.23	-0.541
Gorai.002G007600	443	50677.6	8.78	31.71	-0.356
Gorai.002G075900	426	47478.1	6.79	47.31	-0.314
Gorai.002G124400	945	104093	5.25	51.81	-0.413
Gorai.002G130300	427	48869.4	7.36	46.53	-0.579
Gorai.002G131600	225	25798.1	9.81	51.02	-0.433
Gorai.002G215500	131	15248.6	9.62	28.2	-0.56
Gorai.002G237900	284	31725.8	6.22	57.78	-0.865
Gorai.003G020000	575	65131	8.94	47.36	-0.483
Gorai.003G020100	246	27520.9	8.95	37.47	-0.073
Gorai.003G020200	191	21974.5	5.89	57.05	-0.757
Gorai.003G020300	142	15982.9	7.02	47.65	-0.395
Gorai.003G020400	432	48703.6	10.07	41.25	-0.424
Gorai.003G020500	201	22800.8	9.74	36.61	-0.755
Gorai.003G020600	437	49599.4	10.18	39.42	-0.497
Gorai.003G020700	337	38175.3	9.99	36.14	-0.367
Gorai.003G020800	312	35770.6	9.13	44.56	-0.583
Gorai.003G022700	117	13499.9	10.28	39.61	-0.367
Gorai.003G073600	398	44380.5	7.93	50.76	-0.668
Gorai.003G078000	696	77861	6.23	60.71	-0.518
Gorai.003G142500	716	79161.2	8.55	48.69	-0.297
Gorai.003G152700	885	97711.2	6.38	52.14	-0.605
Gorai.004G018300	350	39616.2	8.9	43.21	-0.741
Gorai.004G085400	675	75919.8	8.5	50.39	-0.538
Gorai.004G128200	398	44720.3	8.91	54.75	-0.739
Gorai.004G260200	511	58714.9	9.68	42.16	-0.57
Gorai.005G004300	904	99520.1	6.66	51.08	-0.556
Gorai.005G105400	535	60596.3	8.87	42.77	-0.361
Gorai.005G138100	346	38372.6	9.27	37.93	-0.499
Gorai.005G238600	406	46464.3	5.71	42.36	-0.45
Gorai.005G238700	391	44651.8	8.47	42.71	-0.547
Gorai.005G240900	349	40441.2	9.1	39.74	-0.497
Gorai.005G241200	128	14784.2	9.48	31.95	-0.347
Gorai.005G241300	119	13839.2	9.72	14.93	-0.231
Gorai.005G264500	124	14615.1	9.85	35.19	-0.543
Gorai.006G008700	904	99917	6.07	62.23	-0.439
Gorai.006G087600	551	63264.6	6.73	44.94	-0.707
Gorai.006G102500	283	32241.5	5.75	43.33	-0.565
Gorai.006G120400	793	88605.2	6.31	59.66	-0.462
Gorai.006G152400	280	31374.7	6.34	46.39	-0.711
Gorai.006G166400	708	78016.2	6.82	49.93	-0.421
Gorai.007G026900	696	77536.7	6.18	52.43	-0.472
Gorai.007G044900	862	95963.7	6.28	50.85	-0.584
Gorai.007G109500	721	80842.6	7.09	46.75	-0.467
Gorai.007G114200	421	47771.1	8.93	45.44	-0.793
Gorai.007G131900	705	79626.6	6.07	54.6	-0.598
Gorai.007G208600	336	39093.6	9.08	34.38	-0.612
Gorai.007G209200	631	71855.4	9.1	30.8	-0.261
Gorai.007G212100	523	59055.4	7.95	51.56	-0.528
Gorai.008G027000	99	11365.1	9.16	45.55	-0.364
Gorai.008G054600	822	91274.7	5.92	61.37	-0.415
Gorai.008G071200	732	82543.2	6.77	37.4	-0.695
Gorai.008G071300	732	82692.7	8.78	33.19	-0.565
Gorai.008G071400	270	30210.7	9.86	53.38	-0.596
Gorai.008G071500	336	37901.8	7.92	45.92	-0.464
Gorai.008G071600	481	54309.1	9.54	36.95	-0.524
Gorai.008G097200	886	98552.5	6.04	64.12	-0.466
Gorai.008G126200	661	73979.6	6.35	44.9	-0.446
Gorai.008G132400	370	42614.4	6.11	58.08	-0.779
Gorai.008G185900	357	40051.1	8.92	41.54	-0.608
Gorai.008G210200	851	94805.6	6.58	52.85	-0.604
Gorai.008G261100	410	45666.1	8.44	49.77	-0.661
Gorai.009G020200	348	39747.1	9.13	38.39	-0.564
Gorai.009G020300	338	38910	8.7	37.6	-0.594
Gorai.009G037100	1106	123565	6.32	68.54	-0.615
Gorai.009G078800	811	89546.3	7.06	48.64	-0.424
Gorai.009G107800	695	77078.6	8.66	45.84	-0.419
Gorai.009G152700	914	100946	6.12	69.37	-0.425
Gorai.009G166100	748	81732.9	6.77	58.13	-0.511
Gorai.009G168500	432	48837.9	5.47	47.99	-0.534
Gorai.009G173100	885	97173.3	7.66	45.66	-0.678
Gorai.009G196100	1000	110946	5.74	49.64	-0.41
Gorai.009G207400	381	43306	6.4	46.49	-0.503
Gorai.009G241900	578	63513.6	6.4	47.16	-0.341
Gorai.009G399000	304	33764.4	6.04	49.45	-0.764
Gorai.010G046000	576	63369.7	6.4	45.51	-0.333
Gorai.010G091300	1187	131258	6.08	71.64	-0.567
Gorai.010G157400	740	80888.9	5.78	55.41	-0.423
Gorai.011G022400	888	97494.5	7.44	46.27	-0.643
Gorai.011G030900	687	75234.6	6.27	52.27	-0.366
Gorai.011G048200	907	100391	5.95	69.37	-0.464
Gorai.011G091100	673	75031.4	5.66	59.07	-0.512
Gorai.011G103800	530	59714.9	8.31	30.33	-0.39
Gorai.011G111100	158	18075.6	7.62	30.96	-0.542
Gorai.011G127500	917	100524	6.19	53.62	-0.563
Gorai.011G238900	685	75691.2	6.56	47.02	-0.437
Gorai.011G286700	149	16617	6.73	25.21	-0.297
Gorai.012G004800	674	74851.3	6.55	51.11	-0.437
Gorai.012G009000	1102	121945	6.12	61.14	-0.505
Gorai.012G150900	385	45001.5	8.99	36.4	-0.443
Gorai.012G151000	365	42078.1	6.36	43.71	-0.398
Gorai.012G168900	242	27094	6.55	37.38	-0.421
Gorai.012G169100	150	17294	8.93	44.88	-0.422
Gorai.013G018200	117	13758	9.37	37.67	-0.561
Gorai.013G039700	414	47152	8.66	41.68	-0.398
Gorai.013G039800	236	26905.8	9.58	52.16	-0.689
Gorai.013G040000	351	40263.9	9.37	38.02	-0.514
Gorai.013G042700	276	31914.5	5.81	54.83	-1.125
Gorai.013G080000	345	38495.4	9.17	44.69	-0.596
Gorai.013G204000	348	39851.1	8.93	40.24	-0.593
Gorai.013G204200	334	38083.1	8.99	36.12	-0.548
Gorai.013G245600	526	59735	9.26	40.35	-0.587
Gorai.013G249100	356	40237.1	7.58	43.11	-0.625
Gorai.013G267100	661	72882.7	8.5	41.99	-0.379
Gotom.A01G006900	353	40608.2	9.21	39.03	-0.525
Gotom.A01G008100	435	49712.4	8.67	26.94	-0.395
Gotom.A01G082300	338	37393.1	6.11	47.42	-0.539
Gotom.A01G132800	945	103973	5.18	52.05	-0.404
Gotom.A01G139600	397	45391.4	6.57	42.32	-0.577
Gotom.A01G140900	225	25696	9.81	48.89	-0.441
Gotom.A01G216700	131	15251.7	9.77	29.9	-0.555
Gotom.A01G216900	131	15183.6	9.77	34.92	-0.515
Gotom.A01G240900	284	31780.9	5.88	57.22	-0.825
Gotom.A02G003700	916	101233	6.68	52.92	-0.578
Gotom.A02G115800	398	44553.7	7.29	53.25	-0.674
Gotom.A02G120300	694	77669.7	6.21	59.41	-0.529
Gotom.A02G193000	117	13383.8	10.41	34.14	-0.319
Gotom.A02G194700	439	49062.7	9.7	36.89	-0.278
Gotom.A02G194800	437	49533.3	10.14	39.26	-0.508
Gotom.A02G194900	432	48687.4	9.84	41.44	-0.426
Gotom.A02G195000	575	65408.3	8.89	49.68	-0.496
Gotom.A03G035300	865	95304.4	7.04	52.43	-0.653
Gotom.A03G046500	686	75505.7	8.37	50.51	-0.318
Gotom.A03G120200	346	38422.7	9.5	40.31	-0.5
Gotom.A03G142900	534	60523.3	8.97	42.56	-0.358
Gotom.A03G225500	389	44483.9	6.12	40.68	-0.431
Gotom.A03G225600	291	33385.4	8.88	47.71	-0.435
Gotom.A03G227800	349	40370.1	9.01	36.95	-0.46
Gotom.A03G227900	127	14707.1	9.69	24.57	-0.383
Gotom.A03G228200	128	14924.4	9.82	32.18	-0.396
Gotom.A03G253000	119	13841.2	9.96	38.82	-0.502
Gotom.A04G088600	303	33663.3	6.26	48.95	-0.741
Gotom.A04G161100	375	43681.1	9.26	40.9	-0.465
Gotom.A04G161200	365	41858.8	6.42	41.27	-0.364
Gotom.A04G176200	251	28190.4	7.13	35.97	-0.429
Gotom.A05G021100	348	40038.4	9.23	37.5	-0.609
Gotom.A05G038500	1104	123219	6.24	68.82	-0.61
Gotom.A05G080600	814	89915.6	6.69	49.46	-0.411
Gotom.A05G111600	695	77331.8	8.86	47.49	-0.459
Gotom.A05G157800	907	100080	5.91	69.66	-0.419
Gotom.A05G172400	741	81139.6	6.67	55.52	-0.452
Gotom.A05G174900	433	49013	5.56	48.7	-0.592
Gotom.A05G179300	885	97441.3	6.8	45.39	-0.69
Gotom.A05G203300	950	105278	5.71	52.16	-0.447
Gotom.A05G215300	381	43235.9	6.54	46.24	-0.529
Gotom.A05G250300	578	63408.4	6.25	47.71	-0.332
Gotom.A05G459000	1105	122254	6.34	57.81	-0.498
Gotom.A05G463900	674	74932.4	6.65	49.95	-0.449
Gotom.A06G048100	576	63485.8	6.25	45.12	-0.327
Gotom.A06G093700	1157	128909	6.11	76.95	-0.677
Gotom.A06G159200	740	80678.8	5.6	56.36	-0.383
Gotom.A07G017100	1123	125415	5.99	71.44	-0.661
Gotom.A07G040900	259	29188.3	8.95	32.78	-0.268
Gotom.A07G055300	859	95579.1	6.17	55.15	-0.647
Gotom.A07G155400	337	38796.1	9.05	63.9	-0.88
Gotom.A07G159000	693	77041.7	6.46	44.18	-0.499
Gotom.A07G179900	765	85562.5	6.05	51.76	-0.868
Gotom.A07G206100	803	89723.9	5.57	65.63	-0.426
Gotom.A07G267300	309	34311.5	5.83	43.3	-0.372
Gotom.A08G017600	330	37542.1	8.97	39.95	-0.744
Gotom.A08G085700	747	83828.3	8.34	51.89	-0.386
Gotom.A08G128100	367	41056.2	7.71	50.21	-0.652
Gotom.A08G265100	449	51691.5	9.55	43.31	-0.67
Gotom.A09G008800	903	99684.8	5.85	59.97	-0.415
Gotom.A09G089900	548	62910.3	6.42	46.02	-0.657
Gotom.A09G110500	224	25501.5	4.48	34.15	-0.432
Gotom.A09G128500	797	88938.4	6.19	58.02	-0.463
Gotom.A09G168600	273	30323.6	6.21	49.31	-0.646
Gotom.A09G176500	708	77899.1	7	49.98	-0.427
Gotom.A10G025000	883	97000	8	46.79	-0.66
Gotom.A10G034000	685	74936.2	6.33	50.62	-0.373
Gotom.A10G051200	907	100329	5.9	70.17	-0.464
Gotom.A10G109200	530	59575.8	8.68	33	-0.374
Gotom.A10G180200	913	99995.6	6.46	52.6	-0.544
Gotom.A10G189700	669	74730.1	5.64	59.11	-0.511
Gotom.A10G245700	685	75751.2	6.43	47.85	-0.428
Gotom.A10G286400	158	18137.7	7.61	28.19	-0.608
Gotom.A11G028900	705	78744.4	6.67	53.64	-0.45
Gotom.A11G047200	859	95549.3	6.28	52.57	-0.587
Gotom.A11G110900	691	77002.1	6.09	47.95	-0.421
Gotom.A11G115600	399	45113	8.98	47.38	-0.857
Gotom.A11G134500	705	79663.8	6.18	53.71	-0.569
Gotom.A11G213100	389	45483.9	9.53	44.79	-0.849
Gotom.A11G213600	557	63335.7	9.11	29.03	-0.266
Gotom.A11G216800	492	55502	7.9	50.07	-0.587
Gotom.A12G057100	822	91501.1	5.95	62	-0.417
Gotom.A12G075300	730	82599.6	8.14	38.18	-0.705
Gotom.A12G075500	753	85082.6	8.71	35.51	-0.567
Gotom.A12G075600	537	60190.2	9.67	42.43	-0.504
Gotom.A12G075700	749	83143.2	9.42	41.09	-0.651
Gotom.A12G088800	874	97086.9	5.95	63.13	-0.457
Gotom.A12G131700	661	73987.7	6.35	45.94	-0.438
Gotom.A12G136900	372	42971.8	6.02	58.78	-0.82
Gotom.A12G199600	357	40037.1	8.79	41.77	-0.607
Gotom.A12G245300	294	33861.5	8.71	33.08	-0.394
Gotom.A12G275800	358	39740.7	8.81	46.01	-0.575
Gotom.A13G018300	117	13786	9.49	37.67	-0.569
Gotom.A13G041000	313	35728.2	9.14	37.63	-0.381
Gotom.A13G041100	236	26905.8	9.58	52.16	-0.689
Gotom.A13G041200	351	40294	9.37	37.77	-0.521
Gotom.A13G044500	276	31855.6	6.44	54.73	-1.106
Gotom.A13G059600	345	38584.5	8.85	45.67	-0.613
Gotom.A13G209900	348	39902.2	9.1	43.72	-0.625
Gotom.A13G210100	338	38404.5	8.48	34.06	-0.49
Gotom.A13G256800	355	40244.1	8.06	42.07	-0.635
Gotom.A13G274700	654	72581.3	8.94	45.49	-0.411
Gotom.D01G006500	342	39275.6	8.9	36.87	-0.515
Gotom.D01G007600	436	49675.4	8.93	30.31	-0.396
Gotom.D01G074800	338	37486.2	6.11	46.71	-0.552
Gotom.D01G128100	945	104194	5.22	53.07	-0.411
Gotom.D01G138600	387	44453.4	7.68	41.17	-0.606
Gotom.D01G140000	225	25772	9.81	51.39	-0.458
Gotom.D01G226200	131	15165.5	9.51	27.55	-0.549
Gotom.D01G250200	284	31771.9	6.22	57.65	-0.855
Gotom.D02G004100	904	99511	6.6	50.87	-0.562
Gotom.D02G118800	429	48338	8.26	47.47	-0.345
Gotom.D02G118900	104	11976.9	9.61	27.58	-0.388
Gotom.D02G147200	330	36716.8	9.58	36.42	-0.504
Gotom.D02G264100	406	46450.2	5.62	42.29	-0.449
Gotom.D02G264200	391	44677.9	8.8	41.5	-0.555
Gotom.D02G266800	349	40397.2	9.17	39.74	-0.482
Gotom.D02G266900	149	17098	9.68	28.28	-0.324
Gotom.D02G291400	124	14615.1	9.85	35.19	-0.543
Gotom.D03G020300	415	46656.3	8.79	49.11	-0.392
Gotom.D03G020400	116	13336.1	6.96	34.22	-0.267
Gotom.D03G020500	116	13295.4	6.5	33.45	-0.066
Gotom.D03G020700	218	24883.9	5.89	59.04	-0.595
Gotom.D03G020800	97	10803.3	9.4	40.72	-0.262
Gotom.D03G020900	432	48749.6	10.04	41.27	-0.417
Gotom.D03G021100	437	49585.4	10.17	39.7	-0.497
Gotom.D03G021200	396	44922.1	10.05	36.53	-0.406
Gotom.D03G021300	280	31967.4	9.38	42.51	-0.612
Gotom.D03G023200	117	13499.9	10.28	39.61	-0.367
Gotom.D03G107000	696	77891.1	6.32	60.24	-0.522
Gotom.D03G111200	398	44359.5	7.93	50.55	-0.668
Gotom.D03G167800	686	75680.9	8.37	51.23	-0.337
Gotom.D03G179300	865	95281.3	6.65	51.91	-0.636
Gotom.D04G006700	674	74893.3	6.4	50.06	-0.431
Gotom.D04G010200	1102	121989	6.14	60.4	-0.505
Gotom.D04G122100	304	33732.4	6.26	48.8	-0.741
Gotom.D04G199200	372	43357.7	9.31	38.58	-0.497
Gotom.D04G199300	293	33585.1	5.55	51.13	-0.434
Gotom.D04G199800	124	13970.9	8.43	52.75	-0.256
Gotom.D04G216800	251	28105.2	6.55	36.5	-0.425
Gotom.D05G021800	348	39750.9	8.73	39.68	-0.572
Gotom.D05G021900	338	38936	8.47	36.72	-0.605
Gotom.D05G039800	1109	124009	6.34	69.52	-0.613
Gotom.D05G082600	812	89888.8	7.26	47.91	-0.433
Gotom.D05G112700	695	77018.6	8.75	45.46	-0.415
Gotom.D05G160500	907	100118	5.96	68.54	-0.402
Gotom.D05G175600	742	81198.4	7.68	58.6	-0.539
Gotom.D05G178000	432	48863.8	5.41	49.33	-0.589
Gotom.D05G182700	885	97270.3	7.44	45.43	-0.685
Gotom.D05G206500	1000	111448	5.69	49.4	-0.396
Gotom.D05G218700	381	43276	6.4	46.31	-0.502
Gotom.D05G254600	578	63626.7	6.58	47.27	-0.344
Gotom.D06G052400	576	63309.6	6.07	43.9	-0.322
Gotom.D06G100200	1150	128338	6.13	75.85	-0.681
Gotom.D06G171600	740	80904.8	5.63	56.35	-0.426
Gotom.D07G018600	1119	125079	5.9	71.57	-0.677
Gotom.D07G042300	257	29282.3	8.54	38.28	-0.383
Gotom.D07G057300	860	95404.9	6.02	56.85	-0.623
Gotom.D07G155800	337	38727.1	9.24	63.53	-0.878
Gotom.D07G160500	693	77110.9	6.7	42.63	-0.499
Gotom.D07G184200	766	85656.9	6.07	46.35	-0.842
Gotom.D07G213300	800	89092.2	5.41	64.28	-0.406
Gotom.D07G279500	308	34205.4	5.77	42.78	-0.366
Gotom.D08G018400	350	39652.2	8.79	41.32	-0.738
Gotom.D08G136300	418	46944.7	8.51	54.02	-0.767
Gotom.D08G280000	411	47178.2	9.73	50.36	-0.722
Gotom.D09G008900	905	99936.2	5.98	63.54	-0.413
Gotom.D09G090900	551	63225.5	6.75	43.79	-0.699
Gotom.D09G126900	797	89153.8	6.21	58.81	-0.455
Gotom.D09G160400	280	31351.7	6.3	46.14	-0.712
Gotom.D09G174900	711	78780.2	7.25	51.41	-0.455
Gotom.D10G024900	904	99434.9	7.67	45.58	-0.617
Gotom.D10G033600	687	75145.5	6.27	52.36	-0.358
Gotom.D10G051400	907	100479	5.95	69.59	-0.471
Gotom.D10G097400	673	74960.3	5.6	58.18	-0.502
Gotom.D10G110800	497	56219.8	8.62	32.89	-0.479
Gotom.D10G119500	158	18061.6	8.62	25.55	-0.545
Gotom.D10G137300	917	100527	6.19	54	-0.562
Gotom.D10G260000	685	75550	6.51	47.29	-0.434
Gotom.D10G313400	149	16617	6.73	25.21	-0.297
Gotom.D11G026300	697	77653.8	6.18	51.7	-0.476
Gotom.D11G045000	862	95788.6	6.22	51.86	-0.55
Gotom.D11G111100	597	66363.6	6.59	49.09	-0.479
Gotom.D11G116000	400	45136	8.69	47.69	-0.815
Gotom.D11G133600	493	56246.8	6.88	55.29	-0.584
Gotom.D11G216000	384	44939.2	9.27	46.05	-0.745
Gotom.D11G216200	583	66330.1	9.04	31.85	-0.242
Gotom.D11G219900	402	45501.6	5.62	48.44	-0.47
Gotom.D12G058500	821	91043.6	5.89	61.21	-0.397
Gotom.D12G077000	730	82457.2	7.19	38.77	-0.697
Gotom.D12G077100	752	84905.3	8.53	35.67	-0.555
Gotom.D12G077200	547	61789.5	9.17	46.98	-0.429
Gotom.D12G077300	747	83397.5	9.31	45.07	-0.66
Gotom.D12G104800	883	98206.1	6.01	64.15	-0.468
Gotom.D12G137700	661	74000.6	6.47	45.27	-0.451
Gotom.D12G144000	370	42642.4	6.11	58.48	-0.781
Gotom.D12G203200	357	40051.1	8.92	41.54	-0.608
Gotom.D12G230700	840	93639.1	6.36	55.27	-0.624
Gotom.D12G255700	294	33971.6	9.02	32.56	-0.46
Gotom.D12G285100	410	45622.1	8.37	48.4	-0.639
Gotom.D13G018000	117	13758	9.37	37.67	-0.561
Gotom.D13G040000	414	47236.1	8.75	42.99	-0.407
Gotom.D13G040100	236	26905.8	9.58	52.16	-0.689
Gotom.D13G040200	351	40263.9	9.37	38.02	-0.514
Gotom.D13G082400	332	37285.2	9.06	42.3	-0.535
Gotom.D13G217900	348	39991.2	8.94	42.17	-0.613
Gotom.D13G218100	338	38741.8	8.9	35.62	-0.564
Gotom.D13G263000	180	20481.7	6.74	27.52	-0.223
Gotom.D13G263100	463	51774.3	9.83	42.87	-0.602
Gotom.D13G266600	356	40082.8	6.97	41.34	-0.628
Gotom.D13G281900	627	69366.9	8.38	42.28	-0.363

## Sheet: Table S4
Chromosomes	RGB
Gh_A01	31119180
Gh_A02	214,39,40
Gh_A03	44,160,44
Gh_A04	148103189
Gh_A05	0,105,146
Gh_A06	128128128
Gh_A07	140,86,75
Gh_A08	188,170,34
Gh_A09	192192192
Gh_A10	102194165
Gh_A11	255127180
Gh_A12	0,168,227
Gh_A13	255,83,13
Gh_D01	158170195
Gh_D02	227119194
Gh_D03	67170139
Gh_D04	255,204,0
Gh_D05	0,155,155,
Gh_D06	174214241
Gh_D07	255,127,14
Gh_D08	20,20,20
Gh_D09	204,255,,0
Gh_D10	255182193
Gh_D11	184,115,51
Gh_D12	200200200
Gh_D13	123,83,161

## Sheet: Table S5
Gene	Exon_Count
Gh_A01G005700	5
Gh_A01G006900	7
Gh_A01G068600	10
Gh_A01G116800	14
Gh_A01G122800	5
Gh_A01G124200	6
Gh_A01G204800	1
Gh_A01G205100	1
Gh_A01G230000	3
Gh_A02G003500	12
Gh_A02G113000	1
Gh_A02G117500	14
Gh_A02G189400	1
Gh_A02G191000	6
Gh_A02G191100	6
Gh_A02G191200	6
Gh_A02G191300	3
Gh_A02G191400	5
Gh_A03G034000	12
Gh_A03G044600	5
Gh_A03G115800	1
Gh_A03G138200	7
Gh_A03G218500	5
Gh_A03G218600	7
Gh_A03G220900	5
Gh_A03G221000	1
Gh_A03G221300	1
Gh_A03G245000	2
Gh_A04G075200	3
Gh_A04G146500	4
Gh_A04G146600	4
Gh_A04G146700	2
Gh_A05G014600	2
Gh_A05G061200	12
Gh_A05G090400	4
Gh_A05G132400	14
Gh_A05G144000	10
Gh_A05G146300	6
Gh_A05G150400	14
Gh_A05G171100	14
Gh_A05G182300	4
Gh_A05G215500	3
Gh_A05G415000	16
Gh_A05G418700	3
Gh_A06G045000	2
Gh_A06G088600	13
Gh_A06G157600	12
Gh_A07G016600	13
Gh_A07G038400	5
Gh_A07G051800	14
Gh_A07G143400	1
Gh_A07G147200	15
Gh_A07G170200	6
Gh_A07G195700	13
Gh_A07G257500	6
Gh_A08G017100	1
Gh_A08G079700	14
Gh_A08G126100	1
Gh_A08G257200	7
Gh_A09G008600	12
Gh_A09G089400	6
Gh_A09G124300	13
Gh_A09G161800	3
Gh_A09G169500	4
Gh_A10G012500	14
Gh_A10G020900	11
Gh_A10G036100	16
Gh_A10G081700	6
Gh_A10G150400	13
Gh_A10G159000	16
Gh_A10G210600	3
Gh_A10G245700	1
Gh_A11G024700	14
Gh_A11G042500	15
Gh_A11G105100	14
Gh_A11G109700	2
Gh_A11G125600	14
Gh_A11G199500	4
Gh_A11G200000	8
Gh_A11G203200	7
Gh_A12G056600	26
Gh_A12G072600	10
Gh_A12G072800	11
Gh_A12G072900	10
Gh_A12G085900	14
Gh_A12G129300	12
Gh_A12G135000	1
Gh_A12G192100	1
Gh_A12G239300	1
Gh_A12G267300	1
Gh_A13G017900	1
Gh_A13G036100	4
Gh_A13G036200	5
Gh_A13G038800	5
Gh_A13G053500	1
Gh_A13G196900	1
Gh_A13G197100	1
Gh_A13G241300	1
Gh_A13G258300	7
Gh_D01G005600	5
Gh_D01G006600	7
Gh_D01G064300	10
Gh_D01G113300	14
Gh_D01G121500	4
Gh_D01G123300	7
Gh_D01G203000	1
Gh_D01G224500	3
Gh_D02G004200	12
Gh_D02G104300	6
Gh_D02G131100	1
Gh_D02G235200	5
Gh_D02G235300	6
Gh_D02G237600	5
Gh_D02G237900	1
Gh_D02G238000	2
Gh_D02G260500	1
Gh_D03G019500	5
Gh_D03G019600	3
Gh_D03G019700	2
Gh_D03G019900	6
Gh_D03G020100	6
Gh_D03G020300	6
Gh_D03G020400	2
Gh_D03G022200	1
Gh_D03G095700	14
Gh_D03G100000	1
Gh_D03G152600	5
Gh_D03G163100	12
Gh_D04G003300	3
Gh_D04G006900	14
Gh_D04G104600	2
Gh_D04G185000	4
Gh_D04G185100	4
Gh_D05G020000	1
Gh_D05G020100	1
Gh_D05G036900	12
Gh_D05G076300	12
Gh_D05G146400	14
Gh_D05G159400	11
Gh_D05G161700	6
Gh_D05G166100	14
Gh_D05G188200	14
Gh_D05G199600	4
Gh_D05G232400	3
Gh_D06G044400	3
Gh_D06G088200	12
Gh_D06G151900	11
Gh_D07G018000	13
Gh_D07G039400	5
Gh_D07G052500	14
Gh_D07G142700	1
Gh_D07G147100	14
Gh_D07G168000	6
Gh_D07G193800	15
Gh_D07G255400	6
Gh_D08G016200	1
Gh_D08G074900	14
Gh_D08G119800	2
Gh_D08G248000	7
Gh_D09G007900	14
Gh_D09G084400	6
Gh_D09G098300	3
Gh_D09G116500	12
Gh_D09G146700	3
Gh_D09G160600	4
Gh_D10G021300	14
Gh_D10G029700	11
Gh_D10G046100	14
Gh_D10G086900	16
Gh_D10G099200	6
Gh_D10G106100	1
Gh_D10G122700	12
Gh_D10G233600	4
Gh_D11G024900	14
Gh_D11G042800	15
Gh_D11G105600	13
Gh_D11G110100	1
Gh_D11G126700	15
Gh_D11G203200	3
Gh_D11G203500	3
Gh_D11G207000	7
Gh_D12G071400	10
Gh_D12G071600	11
Gh_D12G071700	4
Gh_D12G071800	4
Gh_D12G071900	5
Gh_D12G072300	11
Gh_D12G077500	14
Gh_D12G129700	14
Gh_D12G135300	1
Gh_D12G187900	1
Gh_D12G210500	15
Gh_D12G261700	1
Gh_D13G017700	1
Gh_D13G037600	4
Gh_D13G037700	5
Gh_D13G037800	5
Gh_D13G040800	7
Gh_D13G077100	2
Gh_D13G199200	1
Gh_D13G199400	1
Gh_D13G241000	8
Gh_D13G244000	1
Gh_D13G262800	4

## Sheet: Table S6
Gene ID	Abiotic and biotic stresses	Phytohormone responsive	Plant growth and development	Total
Gh_A01G005700	14	11	9	34
Gh_A01G006900	3	7	7	17
Gh_A01G068600	19	9	17	45
Gh_A01G116800	15	19	16	50
Gh_A01G122800	16	3	6	25
Gh_A01G124200	12	11	18	41
Gh_A01G204800	15	6	12	33
Gh_A01G205100	14	6	13	33
Gh_A01G230000	13	9	11	33
Gh_A02G003500	9	8	14	31
Gh_A02G113000	13	9	15	37
Gh_A02G117500	16	33	16	65
Gh_A02G189400	20	3	14	37
Gh_A02G191000	16	10	7	33
Gh_A02G191100	22	11	4	37
Gh_A02G191200	18	23	7	48
Gh_A02G191300	11	5	5	21
Gh_A02G191400	16	4	6	26
Gh_A03G034000	19	19	15	53
Gh_A03G044600	8	11	10	29
Gh_A03G115800	18	5	13	36
Gh_A03G138200	12	13	18	43
Gh_A03G218500	10	4	15	29
Gh_A03G218600	15	13	10	38
Gh_A03G220900	15	8	12	35
Gh_A03G221000	25	7	12	44
Gh_A03G221300	11	14	10	35
Gh_A03G245000	13	11	11	35
Gh_A04G075200	14	11	14	39
Gh_A04G146500	13	8	9	30
Gh_A04G146600	15	9	9	33
Gh_A04G146700	18	9	10	37
Gh_A05G014600	11	13	9	33
Gh_A05G061200	8	11	11	30
Gh_A05G090400	14	11	17	42
Gh_A05G132400	16	6	6	28
Gh_A05G144000	15	5	6	26
Gh_A05G146300	19	6	7	32
Gh_A05G150400	17	7	14	38
Gh_A05G171100	13	16	16	45
Gh_A05G182300	16	14	10	40
Gh_A05G215500	14	11	16	41
Gh_A05G415000	11	10	9	30
Gh_A05G418700	12	10	12	34
Gh_A06G045000	10	6	13	29
Gh_A06G088600	13	9	11	33
Gh_A06G157600	9	14	13	36
Gh_A07G016600	17	6	15	38
Gh_A07G038400	17	9	10	36
Gh_A07G051800	13	12	15	40
Gh_A07G143400	23	1	6	30
Gh_A07G147200	23	9	16	48
Gh_A07G170200	22	7	11	40
Gh_A07G195700	11	16	11	38
Gh_A07G257500	26	10	11	47
Gh_A08G017100	14	4	10	28
Gh_A08G079700	8	5	16	29
Gh_A08G126100	18	9	14	41
Gh_A08G257200	11	7	7	25
Gh_A09G008600	16	4	13	33
Gh_A09G089400	14	5	11	30
Gh_A09G124300	19	11	10	40
Gh_A09G161800	13	5	10	28
Gh_A09G169500	18	6	13	37
Gh_A10G012500	19	3	12	34
Gh_A10G020900	10	10	9	29
Gh_A10G036100	18	12	11	41
Gh_A10G081700	15	10	11	36
Gh_A10G150400	18	22	12	52
Gh_A10G159000	10	8	14	32
Gh_A10G210600	7	8	11	26
Gh_A10G245700	13	18	15	46
Gh_A11G024700	11	11	12	34
Gh_A11G042500	19	20	16	55
Gh_A11G105100	13	8	9	30
Gh_A11G109700	18	2	19	39
Gh_A11G125600	8	23	21	52
Gh_A11G199500	12	6	6	24
Gh_A11G200000	16	8	10	34
Gh_A11G203200	16	2	5	23
Gh_A12G056600	11	11	13	35
Gh_A12G072600	16	7	17	40
Gh_A12G072800	19	5	10	34
Gh_A12G072900	5	8	15	28
Gh_A12G085900	13	3	6	22
Gh_A12G129300	8	8	10	26
Gh_A12G135000	24	2	14	40
Gh_A12G192100	16	6	11	33
Gh_A12G239300	20	8	4	32
Gh_A12G267300	13	7	14	34
Gh_A13G017900	16	4	16	36
Gh_A13G036100	16	9	10	35
Gh_A13G036200	12	14	9	35
Gh_A13G038800	12	7	7	26
Gh_A13G053500	20	1	15	36
Gh_A13G196900	12	3	12	27
Gh_A13G197100	9	7	6	22
Gh_A13G241300	11	6	14	31
Gh_A13G258300	16	9	13	38
Gh_D01G005600	14	11	10	35
Gh_D01G006600	9	11	18	38
Gh_D01G064300	17	11	16	44
Gh_D01G113300	16	20	16	52
Gh_D01G121500	15	11	8	34
Gh_D01G123300	17	11	15	43
Gh_D01G203000	14	8	15	37
Gh_D01G224500	12	8	6	26
Gh_D02G004200	7	6	16	29
Gh_D02G104300	14	18	17	49
Gh_D02G131100	17	10	13	40
Gh_D02G235200	13	6	17	36
Gh_D02G235300	20	23	7	50
Gh_D02G237600	9	21	14	44
Gh_D02G237900	13	4	6	23
Gh_D02G238000	21	15	15	51
Gh_D02G260500	14	9	10	33
Gh_D03G019500	14	6	7	27
Gh_D03G019600	14	4	6	24
Gh_D03G019700	18	2	9	29
Gh_D03G019900	17	25	12	54
Gh_D03G020100	24	6	5	35
Gh_D03G020300	18	13	7	38
Gh_D03G020400	23	5	9	37
Gh_D03G022200	20	2	11	33
Gh_D03G095700	16	29	17	62
Gh_D03G100000	17	8	16	41
Gh_D03G152600	10	10	11	31
Gh_D03G163100	21	16	13	50
Gh_D04G003300	14	5	9	28
Gh_D04G006900	9	14	9	32
Gh_D04G104600	11	13	17	41
Gh_D04G185000	11	11	12	34
Gh_D04G185100	17	7	9	33
Gh_D05G020000	20	14	9	43
Gh_D05G020100	10	11	14	35
Gh_D05G036900	8	11	10	29
Gh_D05G076300	5	10	13	28
Gh_D05G146400	17	6	10	33
Gh_D05G159400	13	3	7	23
Gh_D05G161700	20	5	8	33
Gh_D05G166100	13	7	12	32
Gh_D05G188200	11	18	14	43
Gh_D05G199600	16	5	17	38
Gh_D05G232400	17	11	13	41
Gh_D06G044400	15	7	14	36
Gh_D06G088200	12	8	13	33
Gh_D06G151900	7	10	12	29
Gh_D07G018000	10	5	16	31
Gh_D07G039400	14	10	8	32
Gh_D07G052500	15	18	12	45
Gh_D07G142700	16	6	7	29
Gh_D07G147100	22	9	17	48
Gh_D07G168000	24	11	11	46
Gh_D07G193800	11	9	18	38
Gh_D07G255400	30	9	9	48
Gh_D08G016200	11	8	17	36
Gh_D08G074900	14	8	14	36
Gh_D08G119800	24	3	14	41
Gh_D08G248000	15	5	7	27
Gh_D09G007900	9	5	13	27
Gh_D09G084400	10	7	10	27
Gh_D09G098300	17	3	6	26
Gh_D09G116500	23	7	16	46
Gh_D09G146700	15	5	9	29
Gh_D09G160600	15	4	11	30
Gh_D10G021300	20	2	17	39
Gh_D10G029700	12	8	10	30
Gh_D10G046100	20	11	9	40
Gh_D10G086900	14	10	14	38
Gh_D10G099200	12	8	6	26
Gh_D10G106100	10	16	17	43
Gh_D10G122700	17	24	10	51
Gh_D10G233600	12	6	9	27
Gh_D11G024900	12	13	14	39
Gh_D11G042800	26	16	17	59
Gh_D11G105600	17	9	12	38
Gh_D11G110100	18	5	16	39
Gh_D11G126700	12	26	19	57
Gh_D11G203200	11	11	9	31
Gh_D11G203500	16	9	7	32
Gh_D11G207000	13	13	9	35
Gh_D12G071400	23	8	17	48
Gh_D12G071600	19	4	9	32
Gh_D12G071700	17	5	6	28
Gh_D12G071800	19	9	7	35
Gh_D12G071900	15	11	11	37
Gh_D12G072300	13	8	13	34
Gh_D12G077500	21	7	11	39
Gh_D12G129700	7	12	12	31
Gh_D12G135300	24	5	12	41
Gh_D12G187900	17	6	12	35
Gh_D12G210500	11	4	9	24
Gh_D12G261700	15	6	15	36
Gh_D13G017700	12	4	11	27
Gh_D13G037600	14	7	9	30
Gh_D13G037700	23	5	5	33
Gh_D13G037800	14	12	14	40
Gh_D13G040800	14	11	7	32
Gh_D13G077100	18	9	14	41
Gh_D13G199200	14	5	16	35
Gh_D13G199400	11	13	7	31
Gh_D13G241000	20	6	12	38
Gh_D13G244000	10	2	15	27
Gh_D13G262800	14	3	10	27
Total	3043	1886	2371
